# Supplementary material for: Transforming carbon dioxide into a methanol surrogate using modular transition metal-free Zintl ions
Source: Nat Commun. 2024 Nov 19;15:10030. doi: 10.1038/s41467-024-54277-z (PMC11576849; doi:10.1038/s41467-024-54277-z)
Supplement: Supplementary file 3 — Supplementary Data 1 [file 41467_2024_54277_MOESM3_ESM.xlsx]

## Sheet: oDFB
oDFB: Gsoln = -430.61890 Eh
C	-0.894561	0.92778	-5.18832
C	-2.04502	0.574912	-4.49354
C	0.258861	1.28169	-4.51186
H	1.1444	1.55331	-5.07843
C	-2.06165	0.569699	-3.11047
C	0.249987	1.27909	-3.11777
H	-2.97344	0.289819	-2.59158
H	1.15073	1.55553	-2.579
C	-0.902998	0.925247	-2.42144
H	-0.907352	0.923911	-1.33606
F	-0.919396	0.920122	-6.53765
F	-3.14984	0.236216	-5.19076

## Sheet: borane  
H[B] Gsoln = -254.49996 Eh
B	-0.615822	0.842379	-5.06867
H	-0.69771	0.727175	-6.25009
O	-1.02906	1.96299	-4.40444
O	-0.100906	-0.135139	-4.26425
C	-0.878227	1.70054	-2.97915
H	-1.87758	1.59053	-2.54547
H	-0.368473	2.54805	-2.51431
C	-0.0592637	0.398232	-2.90895
H	-0.489528	-0.33739	-2.22485
H	0.988344	0.576218	-2.64488

## Sheet: PhCHO
PhCHO Gsoln = -345.42712 Eh
O	6.48391	5.93481	-4.86386
C	7.09927	5.29632	-5.70335
H	7.49421	4.28511	-5.46571
C	7.38356	5.76229	-7.0683
C	6.95046	7.02015	-7.51079
C	8.09985	4.92396	-7.93081
C	7.23418	7.42902	-8.80474
C	8.38231	5.3376	-9.2277
C	7.94938	6.5887	-9.66298
H	6.39602	7.66017	-6.83042
H	8.43206	3.94986	-7.57795
H	6.90134	8.40238	-9.1536
H	8.93781	4.68919	-9.89876
H	8.16903	6.91404	-10.6762

## Sheet: PhCH2O-B 
PhCH2O[B] Gsoln = -599.96422 Eh
B	4.86524	5.06244	-4.74453
C	2.79062	4.22089	-4.40297
C	3.47401	3.46848	-5.55778
O	4.85389	3.9149	-5.50846
H	3.0557	3.74368	-6.53301
H	3.4393	2.38272	-5.43707
O	3.65675	5.35579	-4.15005
H	2.73702	3.61287	-3.49207
H	1.79079	4.57793	-4.66342
O	5.94774	5.85968	-4.54565
C	7.15467	5.5987	-5.2974
H	7.93225	6.20129	-4.81508
H	7.43414	4.54208	-5.21039
C	7.01095	5.98543	-6.74618
C	7.39208	5.10105	-7.75574
C	6.50615	7.24195	-7.09471
C	7.27861	5.46662	-9.09598
C	6.38357	7.60426	-8.43226
C	6.77188	6.7179	-9.437
H	7.77412	4.11767	-7.49096
H	6.20472	7.93505	-6.31309
H	7.57738	4.76897	-9.87367
H	5.98834	8.58239	-8.69297
H	6.67689	7.00227	-10.4814

## Sheet: (1)2- 
[1]2- Gsoln = -2727.60157 Eh
P	-0.00494418	0.00556578	-0.00222656
P	-0.00261448	0.00144486	2.23644
P	2.22649	-0.00382304	0.182912
P	-0.591925	1.97089	-0.647163
P	0.870722	1.9846	2.62835
P	2.55171	1.98047	1.08099
P	0.646368	3.13148	0.694352
B	1.79049	-1.02404	1.94782
C	1.57393	-2.61587	1.7155
H	0.840275	-2.82865	0.920215
C	2.90992	-3.24608	1.26021
H	2.79866	-4.33728	1.14885
H	3.13539	-2.85448	0.257566
C	4.11673	-2.96433	2.17344
H	5.03885	-3.21596	1.62946
H	4.09328	-3.64192	3.03247
C	4.21186	-1.50951	2.66706
H	4.96348	-1.45703	3.47209
H	4.59844	-0.888001	1.84478
C	2.87951	-0.882123	3.12991
H	3.09116	0.175486	3.35824
C	2.30938	-1.50767	4.42071
H	3.05015	-1.45405	5.23565
H	1.45809	-0.885896	4.73798
C	1.8254	-2.96257	4.28686
H	1.20973	-3.21458	5.16261
H	2.68394	-3.63966	4.33174
C	1.0118	-3.24428	3.01079
H	-0.00550784	-2.85176	3.15426
H	0.908682	-4.33549	2.89167

## Sheet: (1)2-•C6H5CHO 
[1]2-·C6H5CHO Gsoln = -3073.04403 Eh
P	0.489098	1.58129	0.659836
P	2.38012	2.48026	1.33118
P	1.16436	0.563234	-1.19148
P	-0.55449	3.22966	-0.284392
P	3.00673	3.47668	-0.513905
P	2.28762	2.1703	-2.21216
P	1.06631	3.95121	-1.56025
B	3.66776	0.804205	1.35101
C	5.16432	1.2763	1.77449
H	5.57191	2.00032	1.04619
C	5.16023	1.97355	3.14787
H	6.18935	2.22095	3.45737
H	4.63567	2.93303	3.036
C	4.48597	1.18067	4.28466
H	4.28044	1.86537	5.12047
H	5.19125	0.444581	4.68302
C	3.1746	0.472445	3.89221
H	2.91696	-0.248285	4.68627
H	2.3656	1.2175	3.88456
C	3.17957	-0.224757	2.51742
H	2.15102	-0.59179	2.35683
C	4.10475	-1.46258	2.45813
H	3.82975	-2.18531	3.24458
H	3.92658	-1.97199	1.49922
C	5.61045	-1.16119	2.57108
H	6.17441	-2.05609	2.26917
H	5.87171	-0.995083	3.62082
C	6.08408	0.0345435	1.7244
H	6.14956	-0.288615	0.676006
H	7.10893	0.301285	2.03284
O	3.72808	0.221505	-0.00741091
C	2.67194	-0.496201	-0.538513
H	2.18327	-1.14148	0.212886
C	3.13034	-1.3629	-1.68544
C	4.31751	-1.09076	-2.36962
C	2.35717	-2.45805	-2.08875
C	4.71651	-1.89025	-3.43962
C	2.75578	-3.25712	-3.15499
C	3.93884	-2.97463	-3.83904
H	4.92604	-0.249393	-2.05456
H	1.43383	-2.68293	-1.55814
H	5.64268	-1.66454	-3.96242
H	2.14513	-4.10651	-3.45029
H	4.25262	-3.5984	-4.67169

## Sheet: (1)2-•2C6H5CHO 
[1]2-·2C6H5CHO Gsoln = -3418.46628 Eh
P	6.49127	-0.594832	1.30699
P	5.14657	-1.92925	2.43088
P	5.84076	-0.685387	-0.812922
P	8.08539	-2.06107	1.09737
P	4.80708	-3.55965	0.992281
P	5.33489	-2.80593	-1.06726
P	6.92866	-3.71715	0.216998
B	2.26642	-0.0229099	0.666966
C	1.6937	1.47927	0.375687
H	2.51421	2.2027	0.208969
C	0.847838	1.46425	-0.912281
H	0.412585	2.45922	-1.10978
H	1.52489	1.25408	-1.75219
C	-0.287443	0.422696	-0.935037
H	-0.634352	0.298393	-1.97201
H	-1.15131	0.812833	-0.387583
C	0.095618	-0.960103	-0.373215
H	-0.830329	-1.54122	-0.220491
H	0.671541	-1.49729	-1.13924
C	0.945507	-0.944271	0.915082
H	1.21023	-2.00062	1.11114
C	0.179673	-0.433687	2.1521
H	-0.737152	-1.02537	2.31717
H	0.810242	-0.59916	3.03855
C	-0.200163	1.05757	2.10987
H	-0.504875	1.37535	3.11829
H	-1.08767	1.19225	1.48362
C	0.926833	1.98247	1.61607
H	1.65607	2.09821	2.43061
H	0.501855	2.98501	1.43482
O	3.01871	-0.619266	-0.499282
C	4.06817	0.0934654	-1.03815
H	4.19367	1.08595	-0.571592
C	3.9331	0.284651	-2.53533
C	3.17751	-0.602294	-3.30566
C	4.57309	1.35263	-3.17291
C	3.06789	-0.427351	-4.6833
C	4.46131	1.53138	-4.54845
C	3.7087	0.638961	-5.31192
H	2.66689	-1.42274	-2.81086
H	5.16077	2.05215	-2.58114
H	2.47511	-1.12589	-5.26877
H	4.95781	2.37239	-5.02586
H	3.61883	0.777288	-6.386
O	3.20169	0.0860697	1.84659
C	3.441	-0.993726	2.67044
H	2.69979	-1.79992	2.55259
C	3.46124	-0.579455	4.12723
C	3.102	-1.49203	5.1242
H	2.79463	-2.49733	4.84111
C	3.84979	0.70861	4.50268
H	4.11851	1.42448	3.73186
C	3.882	1.07393	5.84718
H	4.18766	2.07984	6.12426
C	3.52113	0.159748	6.83492
H	3.541	0.447626	7.88259
C	3.12767	-1.12699	6.46664
H	2.83415	-1.84559	7.22763

## Sheet:  ((Me2Al)P7)2- 
[(Me2Al)P7]2- Gsoln = -2711.95167 Eh
P	0.113516	-0.001057	-0.061837
P	-0.184469	0.032912	2.15773
P	2.35001	0.047911	0.01412
P	-0.418621	2.0053	-0.686596
P	0.888524	1.88244	2.63567
P	2.63282	1.89169	1.16464
P	0.767104	3.11498	0.731009
Al	1.90138	-1.25672	2.04272
C	1.55924	-3.1813	1.63272
H	1.14332	-3.69824	2.50935
H	0.858268	-3.3284	0.801783
H	2.49438	-3.69613	1.36956
C	3.18242	-1.01254	3.54743
H	2.80761	-1.50225	4.45746
H	4.14955	-1.47707	3.30756
H	3.37141	0.039689	3.79054

## Sheet: ((Me2Al)P7)2-•C6H5CHO 
[(Me2Al)P7]2-·C6H5CHO Gsoln = -3057.39739 Eh
P	0.578651	1.47572	0.778799
P	2.3087	2.67728	1.43845
P	1.31501	0.474731	-1.06312
P	-0.622683	2.96127	-0.261783
P	2.89	3.58987	-0.455926
P	2.34509	2.12588	-2.09502
P	0.920055	3.7917	-1.56161
Al	3.9942	0.913137	1.54901
O	3.93626	0.0678242	-0.0244214
C	2.84828	-0.614343	-0.526767
H	2.38775	-1.28549	0.224704
C	3.20439	-1.44741	-1.73826
C	4.33484	-1.15254	-2.50315
C	2.39481	-2.52384	-2.11955
C	4.64247	-1.90984	-3.63221
C	2.70204	-3.28125	-3.24489
C	3.82834	-2.9753	-4.00994
H	4.97043	-0.325075	-2.20407
H	1.51541	-2.76674	-1.52584
H	5.52552	-1.66699	-4.21816
H	2.06474	-4.11658	-3.52362
H	4.0706	-3.56674	-4.88879
C	5.81074	1.70886	1.71084
H	5.89862	2.35478	2.59514
H	6.5816	0.930013	1.80244
H	6.0696	2.32191	0.836971
C	3.44837	-0.302644	3.03612
H	2.45549	-0.744782	2.87706
H	4.1604	-1.13352	3.14732
H	3.41254	0.223834	3.99994

## Sheet: (Me2Al)P7)2-•2C6H5CHO
[(Me2Al)P7]2-·2C6H5CHO			Gsoln = -3402.81152 Eh
P	6.28455	-0.943625	1.34238
P	4.85103	-2.15928	2.49723
P	5.66679	-0.997378	-0.799218
P	7.71978	-2.57117	1.14574
P	4.2948	-3.71778	1.04595
P	4.91604	-3.04608	-1.01735
P	6.39781	-4.1064	0.276781
Al	1.82667	-0.26709	0.574152
C	1.0647	1.55325	0.27079
H	1.85259	2.31035	0.145963
H	0.44405	1.58821	-0.636037
H	-0.183701	-1.82673	0.0085655
C	0.514166	-1.73996	0.853509
H	1.00089	-2.71903	0.967018
H	-0.096447	-1.57926	1.75362
H	0.431393	1.88815	1.10466
O	2.84741	-0.721184	-0.827549
C	3.99636	-0.0291466	-1.13431
H	4.13268	0.887503	-0.527193
C	4.06622	0.36821	-2.59505
C	3.3245	-0.317846	-3.55865
C	4.8876	1.42533	-3.00298
C	3.40982	0.0390468	-4.9035
C	4.96916	1.78602	-4.34367
C	4.23145	1.09072	-5.3028
H	2.67579	-1.12911	-3.24295
H	5.46639	1.96954	-2.25864
H	2.8271	-0.505375	-5.64248
H	5.60586	2.61499	-4.64212
H	4.29345	1.37156	-6.35073
O	2.94697	-0.104131	1.96167
C	3.26719	-1.07647	2.87592
H	2.4783	-1.84468	2.98935
C	3.55165	-0.495531	4.24827
C	3.42261	-1.2874	5.39448
H	3.09872	-2.32189	5.29524
C	3.96406	0.830804	4.38894
H	4.05235	1.45056	3.50207
C	4.25153	1.35193	5.64965
H	4.5742	2.38587	5.74373
C	4.12263	0.557418	6.78643
H	4.34231	0.965947	7.76914
C	3.70299	-0.766866	6.65341
H	3.58981	-1.39344	7.5344

[truncated: 12 more sheets: ((Me2Al)As7)2-, ((Me2Al)As7)2-• C6H5CHO, ((Me2Al)As7)2-•2C6H5CHO, (4)2-, (4)2-•C6H5CHO, (4)2-•2C6H5CHO, ((Me2Ga)P7)2-, ((Me2Ga)P7)2-·C6H5CHO , ((Me2Ga)P7)2-·2C6H5CHO , I1, TS1, I2]
