# Supplementary material for: Transforming carbon dioxide into a methanol surrogate using modular transition metal-free Zintl ions
Source: Nat Commun. 2024 Nov 19;15:10030. doi: 10.1038/s41467-024-54277-z (PMC11576849; doi:10.1038/s41467-024-54277-z)
Supplement: Supplementary file 4 — Supplementary Data 2 [file 41467_2024_54277_MOESM4_ESM.xlsx]

## Sheet: Recycling and recovery
Cycle	Exp1		Exp2		Exp3		Exp4		Average		Error
	Conv. MeOBBN (%)	Conv. CH2(OBBN)2 (%)	Conv. MeOBBN (%)	Conv. CH2(OBBN)2 (%)	Conv. MeOBBN (%)	Conv. CH2(OBBN)2 (%)	Conv. MeOBBN (%)	Conv. CH2(OBBN)2 (%)	Conv. MeOBBN (%)	Conv. CH2(OBBN)2 (%)	For Conv. MeOBBN (%)	For Conv. CH2(OBBN)2 (%)
1	92.4	3.5	95.2	4.8	96.1	3.9	97.5	4.5	95.3	4.175	4.21894	2.46907
2	94.5	0.5	96.3	3.1	95.2	2.1	93.8	3.9	94.95	2.4	2.08965	3.06165
3	99	0	97.2	0.5	96.9	2.3	96.8	1.9	97.475	1.175	2.02032	2.22159
4	98.1	0.5	98.6	0.3	97.3	1.2	98.5	1.4	98.125	0.85	1.15817	0.616483
5	96.5	0	98.2	0.3	99	0.5	99	0.8	98.175	0.4	2.31011	0.7777
6	97.9	0	98.6	0	98.2	0	99	0.1	98.425	0.025	0.938279	0.0469139
7	99	0	99	0	99	0	98.1	0	98.775	0	0.882	0
8	99	0	97.9	1.1	96.2	2.1	97.2	0.9	97.575	1.025	2.31011	1.99059
9	97.3	0	97.6	1.5	98.3	0.9	99	0	98.05	0.6	1.4884	1.09374
10	97.9	0	99	0	99	0	99	0	98.725	0	1.078	0
Cycle	Exp1		Exp2		Exp3		Exp4		Average		Error
	Conv. MeOBBN (%)	Conv. CH2(OBBN)2 (%)	Conv. MeOBBN (%)	Conv. CH2(OBBN)2 (%)	Conv. MeOBBN (%)	Conv. CH2(OBBN)2 (%)	Conv. MeOBBN (%)	Conv. CH2(OBBN)2 (%)	Conv. MeOBBN (%)	Conv. CH2(OBBN)2 (%)	For Conv. MeOBBN (%)	For Conv. CH2(OBBN)2 (%)
11	97.7	0	98.2	0	98.5	0	99	0.5	98.35	0.125	1.06756	0.266889

## Sheet: VTNA (BBN)P7_BBN dimer
Exp1							Exp 2					Exp 3					Exp 4
t (min)	[A] (M)	[B] (M)	[P] (M)	[A]adjusted (M)	[B]adjusted (M)	[cat] (M)	t (min)	[A] (M)	[B] (M)	[P] (M)	[cat] (M)	t (min)	[A] (M)	[B] (M)	[P] (M)	[cat] (M)	t (min)	[A] (M)	[B] (M)	[P] (M)	[cat] (M)
1.85	0.328619	0.198608	0.000280164	0.178619	0.122108	0.000413534	2.6	0.149286	0.2048	0.000432956	0.000413534	2.38333	0.296768	0.102	8.45812e-05	0.000413534	2.6	0.31346	0.205	0.000207309	0.000614525
2.55	0.331084	0.1999	0.0002951	0.181084	0.122816	0.000413534	3.3	0.152645	0.197476	0.000571472	0.000413534	3.08333	0.290273	0.102779	4.05822e-05	0.000413534	3.3	0.323788	0.171625	0.000583146	0.000614525
3.26667	0.335065	0.192956	0.000493996	0.185065	0.116021	0.000413534	4.01667	0.152704	0.19524	0.00119832	0.000413534	3.8	0.289895	0.10258	0.000271824	0.000413534	4.01667	0.324901	0.183398	0.000523916	0.000614525
3.98333	0.335341	0.192071	0.00073862	0.185341	0.114133	0.000413534	4.73333	0.152872	0.194166	0.00212524	0.000413534	4.51667	0.298222	0.103918	0.000333132	0.000413534	4.73333	0.328889	0.183396	0.000649653	0.000614525
4.7	0.334611	0.194758	0.00173612	0.184611	0.118389	0.000413534	5.45	0.146019	0.198029	0.0037904	0.000413534	5.23333	0.298483	0.101825	0.000443037	0.000413534	5.45	0.328301	0.178291	0.000748678	0.000614525
5.4	0.329128	0.193888	0.00333741	0.179128	0.115835	0.000413534	6.15	0.145565	0.195856	0.00579605	0.000413534	5.93333	0.301885	0.104071	0.00043873	0.000413534	6.15	0.327995	0.180651	0.000816099	0.000614525
6.11667	0.318244	0.190361	0.00558414	0.168244	0.11392	0.000413534	6.86667	0.143739	0.197543	0.00797962	0.000413534	6.65	0.299964	0.101921	0.000499047	0.000413534	6.86667	0.333205	0.188734	0.000847769	0.000614525
6.81667	0.315228	0.18998	0.00814962	0.165228	0.113796	0.000413534	7.56667	0.139945	0.19671	0.0104475	0.000413534	7.35	0.30641	0.101579	0.000534995	0.000413534	7.56667	0.332301	0.180088	0.000880288	0.000614525
7.53333	0.314206	0.18779	0.0108078	0.164206	0.109663	0.000413534	8.28333	0.140161	0.194672	0.0128747	0.000413534	8.06667	0.298915	0.10417	0.000566076	0.000413534	8.28333	0.328806	0.172648	0.00106628	0.000614525
8.25	0.311621	0.185276	0.0135831	0.161621	0.108881	0.000413534	9	0.136117	0.19481	0.0154849	0.000413534	8.78333	0.300804	0.101861	0.000739985	0.000413534	9	0.32705	0.16854	0.00118928	0.000614525
8.95	0.308121	0.185188	0.0163879	0.158121	0.105671	0.000413534	9.7	0.13559	0.193493	0.0182458	0.000413534	9.48333	0.301519	0.106023	0.000914877	0.000413534	9.7	0.329746	0.180723	0.00146462	0.000614525
9.66667	0.305109	0.183651	0.0192852	0.155109	0.105855	0.000413534	10.4167	0.133355	0.192645	0.0207859	0.000413534	10.2	0.301225	0.103728	0.00109391	0.000413534	10.4167	0.330013	0.181303	0.00209059	0.000614525
10.3833	0.302337	0.177732	0.0221297	0.152337	0.0997228	0.000413534	11.1333	0.128551	0.192989	0.0237315	0.000413534	10.9167	0.297475	0.104012	0.00145175	0.000413534	11.1333	0.325683	0.190134	0.00286871	0.000614525
11.0833	0.299485	0.180482	0.0249422	0.149485	0.101152	0.000413534	11.8333	0.125253	0.19148	0.0263817	0.000413534	11.6167	0.301192	0.105774	0.00208487	0.000413534	11.8333	0.323716	0.184266	0.00411826	0.000614525
11.8	0.297164	0.178271	0.0277118	0.147164	0.0991224	0.000413534	12.55	0.123751	0.190556	0.0290216	0.000413534	12.3333	0.301561	0.105531	0.00288319	0.000413534	12.55	0.32109	0.180641	0.00549266	0.000614525
12.5167	0.294494	0.177289	0.0306756	0.144494	0.0987709	0.000413534	13.2667	0.122869	0.18952	0.0316671	0.000413534	13.05	0.300592	0.104691	0.00388767	0.000413534	13.2667	0.310534	0.200024	0.00735969	0.000614525
13.2167	0.291823	0.175997	0.0332885	0.141823	0.0961822	0.000413534	13.9667	0.120653	0.18873	0.0343471	0.000413534	13.75	0.297711	0.10642	0.00503678	0.000413534	13.9667	0.314275	0.192846	0.00919421	0.000614525
13.9333	0.289166	0.174236	0.0360064	0.139166	0.0977045	0.000413534	14.6833	0.117275	0.18801	0.0371805	0.000413534	14.4667	0.294756	0.102042	0.00622019	0.000413534	14.6833	0.301851	0.190875	0.0110308	0.000614525
14.65	0.286587	0.172752	0.0387858	0.136587	0.0947107	0.000413534	15.4	0.115585	0.186503	0.0397554	0.000413534	15.1833	0.288089	0.104056	0.00770067	0.000413534	15.4	0.305384	0.185585	0.0132506	0.000614525
15.35	0.284072	0.169946	0.0415228	0.134072	0.0947443	0.000413534	16.1	0.115194	0.185167	0.0423666	0.000413534	15.8833	0.294861	0.100269	0.00888248	0.000413534	16.1	0.309854	0.186017	0.0150331	0.000614525
16.0667	0.281136	0.170167	0.0441662	0.131136	0.0957578	0.000413534	16.8167	0.113441	0.184049	0.0448871	0.000413534	16.6	0.294116	0.0992125	0.0103616	0.000413534	16.8167	0.298234	0.184937	0.0177733	0.000614525
16.7833	0.279301	0.169687	0.0469205	0.129301	0.0948275	0.000413534	17.5333	0.110366	0.183833	0.0478517	0.000413534	17.3167	0.288404	0.0998127	0.0119986	0.000413534	17.5333	0.293743	0.185804	0.0203037	0.000614525
17.4833	0.276814	0.168299	0.0494962	0.126814	0.0925896	0.000413534	18.2333	0.108326	0.182618	0.0502659	0.000413534	18.0167	0.282704	0.100946	0.0137654	0.000413534	18.2333	0.288555	0.186573	0.0229134	0.000614525
18.2	0.274002	0.166651	0.0521081	0.124002	0.0912861	0.000413534	18.95	0.105743	0.182508	0.0529288	0.000413534	18.7333	0.286599	0.100487	0.0153494	0.000413534	18.95	0.282768	0.182707	0.0252491	0.000614525
18.9167	0.271869	0.163604	0.0548221	0.121869	0.0898288	0.000413534	19.6667	0.103938	0.180914	0.055569	0.000413534	19.45	0.279864	0.0983663	0.0168782	0.000413534	19.6667	0.288267	0.180485	0.0277196	0.000614525
19.6167	0.269609	0.164181	0.0574717	0.119609	0.0876888	0.000413534	20.3667	0.102332	0.179765	0.057989	0.000413534	20.15	0.278951	0.101989	0.0187223	0.000413534	20.3667	0.276416	0.180181	0.0303883	0.000614525
20.3333	0.267202	0.161827	0.0599836	0.117202	0.0855934	0.000413534	21.0833	0.100263	0.178291	0.0606347	0.000413534	20.8667	0.276194	0.101644	0.0204223	0.000413534	21.0833	0.273835	0.176233	0.0328996	0.000614525
21.05	0.265057	0.161906	0.0624593	0.115057	0.0872301	0.000413534	21.8	0.0981181	0.178385	0.0630886	0.000413534	21.5833	0.274845	0.0995682	0.0220942	0.000413534	21.8	0.270521	0.175252	0.0354863	0.000614525
21.7667	0.262617	0.160102	0.0647847	0.112617	0.0876446	0.000413534	22.5167	0.0960517	0.1773	0.0655733	0.000413534	22.3	0.272049	0.0966096	0.0236619	0.000413534	22.5167	0.268095	0.171211	0.037974	0.000614525
22.4667	0.260545	0.15878	0.0672584	0.110545	0.0870496	0.000413534	23.2167	0.0945322	0.177255	0.0683134	0.000413534	23	0.270342	0.09564	0.0253911	0.000413534	23.2167	0.266265	0.169215	0.0403664	0.000614525
23.1833	0.258233	0.157064	0.0698144	0.108233	0.0860041	0.000413534	23.9333	0.0925011	0.175448	0.0708051	0.000413534	23.7167	0.269281	0.0947464	0.0270705	0.000413534	23.9333	0.262522	0.166495	0.0432155	0.000614525
23.9	0.25606	0.154109	0.0722685	0.10606	0.0840854	0.000413534	24.65	0.0904596	0.173431	0.0730881	0.000413534	24.4333	0.267114	0.0933644	0.0286496	0.000413534	24.65	0.261191	0.164224	0.0456852	0.000614525
24.6	0.253883	0.15083	0.0747872	0.103883	0.0810508	0.000413534	25.35	0.0883949	0.171662	0.0754462	0.000413534	25.1333	0.266935	0.0930389	0.0302944	0.000413534	25.35	0.263027	0.162017	0.0481407	0.000614525
25.3167	0.251664	0.15156	0.0769967	0.101664	0.081084	0.000413534	26.0667	0.0871368	0.17043	0.077959	0.000413534	25.85	0.266246	0.0939686	0.0319682	0.000413534	26.0667	0.264543	0.161213	0.0510456	0.000614525
26.0333	0.249622	0.149978	0.0794251	0.0996216	0.0808873	0.000413534	26.7833	0.0856189	0.169499	0.0803066	0.000413534	26.5667	0.264563	0.0921204	0.0337049	0.000413534	26.7833	0.267185	0.159374	0.0530932	0.000614525
26.7333	0.24767	0.152141	0.0819666	0.0976695	0.0838555	0.000413534	27.4833	0.0836312	0.168256	0.0826018	0.000413534	27.2667	0.263397	0.0910478	0.0353004	0.000413534	27.4833	0.26398	0.159945	0.0561752	0.000614525
27.45	0.245649	0.149499	0.0843332	0.0956492	0.0822471	0.000413534	28.2	0.0820172	0.166821	0.0848837	0.000413534	27.9833	0.262143	0.0896689	0.0369384	0.000413534	28.2	0.25407	0.158381	0.0588768	0.000614525
28.1667	0.244086	0.148012	0.0866277	0.0940859	0.0780419	0.000413534	28.9167	0.0803432	0.16611	0.0870674	0.000413534	28.7	0.262197	0.0932938	0.0386635	0.000413534	28.9167	0.249267	0.15547	0.0614091	0.000614525
28.8667	0.242088	0.14683	0.0887243	0.0920875	0.0784893	0.000413534	29.6167	0.0785511	0.164925	0.0893704	0.000413534	29.4	0.259903	0.0911212	0.0403304	0.000413534	29.6167	0.24795	0.154814	0.0638776	0.000614525
29.5833	0.240162	0.145346	0.0907616	0.0901623	0.0760618	0.000413534	30.3333	0.0773787	0.164379	0.0917707	0.000413534	30.1167	0.259179	0.0923788	0.0419139	0.000413534	30.3333	0.25059	0.152201	0.066111	0.000614525
30.3	0.238286	0.144939	0.0931922	0.0882864	0.0784737	0.000413534	31.05	0.0754225	0.163044	0.0941036	0.000413534	30.8333	0.256844	0.0886209	0.0436167	0.000413534	31.05	0.244614	0.152216	0.06887	0.000614525
31	0.236496	0.140501	0.0955349	0.0864959	0.0732447	0.000413534	31.75	0.0739006	0.161374	0.0960492	0.000413534	31.5333	0.255638	0.0896749	0.0451179	0.000413534	31.75	0.241135	0.14972	0.0712695	0.000614525
31.7167	0.234475	0.141405	0.0977009	0.0844752	0.0758248	0.000413534	32.4667	0.072308	0.161066	0.0982427	0.000413534	32.25	0.254072	0.0874399	0.0465951	0.000413534	32.4667	0.237738	0.147049	0.0734774	0.000614525
32.4333	0.232872	0.140737	0.0996644	0.0828717	0.0758112	0.000413534	33.1833	0.0704487	0.159996	0.100646	0.000413534	32.9667	0.252594	0.0865676	0.0482704	0.000413534	33.1833	0.23608	0.144957	0.0760562	0.000614525
33.15	0.231287	0.141413	0.101876	0.0812869	0.0771761	0.000413534	33.9	0.0690251	0.158737	0.102766	0.000413534	33.6833	0.251064	0.0856489	0.0498953	0.000413534	33.9	0.233518	0.143673	0.0781306	0.000614525
33.85	0.229254	0.139161	0.103927	0.0792539	0.0757395	0.000413534	34.6	0.0674201	0.158171	0.104418	0.000413534	34.3833	0.249868	0.0845617	0.0513823	0.000413534	34.6	0.232859	0.14201	0.0805879	0.000614525
34.5667	0.227533	0.137059	0.106007	0.077533	0.0729334	0.000413534	35.3167	0.0657728	0.157416	0.107024	0.000413534	35.1	0.249452	0.0855007	0.0531123	0.000413534	35.3167	0.23114	0.140784	0.083209	0.000614525
35.2833	0.225807	0.13612	0.108188	0.0758074	0.0741742	0.000413534	36.0333	0.0641951	0.157631	0.109092	0.000413534	35.8167	0.247307	0.0825943	0.0546598	0.000413534	36.0333	0.228648	0.139442	0.085635	0.000614525
35.9833	0.224112	0.135208	0.110447	0.074112	0.0729017	0.000413534	36.7333	0.0625718	0.155026	0.11108	0.000413534	36.5167	0.246067	0.0830749	0.0560997	0.000413534	36.7333	0.226631	0.138391	0.0874729	0.000614525
36.7	0.222493	0.135159	0.112478	0.0724926	0.0706426	0.000413534	37.45	0.0614203	0.15397	0.113244	0.000413534	37.2333	0.245681	0.0860219	0.0575816	0.000413534	37.45	0.224568	0.136282	0.0902111	0.000614525
37.4167	0.220478	0.132648	0.114405	0.0704778	0.0683894	0.000413534	38.1667	0.0596983	0.153116	0.115482	0.000413534	37.95	0.244173	0.0856775	0.0591135	0.000413534	38.1667	0.223325	0.133515	0.0927289	0.000614525
38.1167	0.218746	0.133628	0.116313	0.0687459	0.069869	0.000413534	38.8667	0.0579975	0.152126	0.11743	0.000413534	38.65	0.242901	0.0850117	0.0605875	0.000413534	38.8667	0.221044	0.132436	0.0948389	0.000614525
38.8333	0.217566	0.132914	0.118543	0.0675662	0.0699962	0.000413534	39.5833	0.0567344	0.150493	0.119864	0.000413534	39.3667	0.241955	0.0838902	0.0621548	0.000413534	39.5833	0.219657	0.129705	0.0976661	0.000614525
39.55	0.216155	0.132163	0.120799	0.0661547	0.0733515	0.000413534	40.3	0.0551424	0.149463	0.12207	0.000413534	40.0833	0.239469	0.0784147	0.0635961	0.000413534	40.3	0.217416	0.129397	0.0992511	0.000614525
40.2667	0.214539	0.129006	0.122495	0.0645395	0.0673767	0.000413534	41.0167	0.0537972	0.149293	0.123994	0.000413534	40.8	0.239352	0.0821719	0.065178	0.000413534	41.0167	0.2171	0.127912	0.102171	0.000614525
40.9667	0.212634	0.128407	0.124401	0.0626336	0.0702617	0.000413534	41.7167	0.0524896	0.148054	0.12574	0.000413534	41.5	0.237238	0.077527	0.0665742	0.000413534	41.7167	0.214477	0.124993	0.10397	0.000614525
41.6833	0.211092	0.129596	0.126333	0.0610915	0.07197	0.000413534	42.4333	0.0510719	0.146611	0.127263	0.000413534	42.2167	0.23552	0.0768341	0.0677673	0.000413534	42.4333	0.212861	0.124713	0.106591	0.000614525
42.4	0.209716	0.128307	0.128511	0.0597155	0.0697445	0.000413534	43.15	0.0496206	0.146154	0.128737	0.000413534	42.9333	0.234762	0.0780831	0.0693212	0.000413534	43.15	0.211283	0.123351	0.10873	0.000614525
43.1	0.208143	0.126904	0.130173	0.0581432	0.0661687	0.000413534	43.85	0.0482875	0.145212	0.130939	0.000413534	43.6333	0.234252	0.0809801	0.0708677	0.000413534	43.85	0.209642	0.121395	0.110305	0.000614525
43.8167	0.206471	0.124566	0.132026	0.0564712	0.0662692	0.000413534	44.5667	0.0468932	0.144173	0.132992	0.000413534	44.35	0.232321	0.0777293	0.0722959	0.000413534	44.5667	0.209251	0.120709	0.11278	0.000614525
44.5333	0.204885	0.124912	0.134147	0.0548847	0.0650836	0.000413534	45.2833	0.0458135	0.142748	0.134454	0.000413534	45.0667	0.231723	0.0797714	0.0737594	0.000413534	45.2833	0.207607	0.117925	0.114823	0.000614525
45.2333	0.203371	0.12272	0.135988	0.0533715	0.0669485	0.000413534	45.9833	0.0443971	0.141553	0.13622	0.000413534	45.7667	0.229647	0.0743624	0.0748884	0.000413534	45.9833	0.206113	0.117749	0.117495	0.000614525
45.95	0.201937	0.123909	0.137913	0.0519368	0.0649781	0.000413534	46.7	0.0430001	0.141163	0.137768	0.000413534	46.4833	0.22885	0.0785744	0.0763644	0.000413534	46.7	0.2042	0.116132	0.119807	0.000614525
46.65	0.200439	0.120873	0.139448	0.0504393	0.062078	0.000413534	47.4	0.0417025	0.141311	0.139546	0.000413534	47.1833	0.227627	0.078394	0.0776935	0.000413534	47.4	0.202273	0.11381	0.121448	0.000614525
47.3667	0.199014	0.12067	0.141415	0.0490135	0.06248	0.000413534	48.1167	0.0404744	0.138641	0.141258	0.000413534	47.9	0.226522	0.077587	0.0792592	0.000413534	48.1167	0.200158	0.112521	0.123906	0.000614525
48.0833	0.197418	0.119535	0.143117	0.0474185	0.0647342	0.000413534	48.8333	0.0393995	0.137924	0.143281	0.000413534	48.6167	0.224636	0.0730676	0.0804653	0.000413534	48.8333	0.198509	0.110503	0.126032	0.000614525
48.7833	0.196005	0.117834	0.144894	0.046005	0.0644207	0.000413534	49.5333	0.0378763	0.136862	0.144933	0.000413534	49.3167	0.223462	0.0712171	0.081595	0.000413534	49.5333	0.197165	0.109843	0.127909	0.000614525
49.5	0.194524	0.11841	0.14646	0.044524	0.0615821	0.000413534	50.25	0.0366162	0.135162	0.146644	0.000413534	50.0333	0.223127	0.0757709	0.0829192	0.000413534	50.25	0.196272	0.108344	0.12949	0.000614525
50.2167	0.193321	0.11604	0.148295	0.0433207	0.0615935	0.000413534	50.9667	0.035455	0.134893	0.148491	0.000413534	50.75	0.221832	0.0725956	0.0843339	0.000413534	50.9667	0.194704	0.107626	0.131953	0.000614525
50.9167	0.191994	0.116295	0.150259	0.0419942	0.0624636	0.000413534	51.6667	0.0343466	0.133822	0.149848	0.000413534	51.45	0.220694	0.0717747	0.0855981	0.000413534	51.6667	0.193632	0.105301	0.1341	0.000614525
51.6333	0.190689	0.114601	0.15212	0.0406889	0.0587763	0.000413534	52.3833	0.0331893	0.132966	0.151701	0.000413534	52.1667	0.220142	0.0744331	0.086926	0.000413534	52.3833	0.191987	0.102641	0.136218	0.000614525
52.35	0.189329	0.115818	0.153547	0.0393293	0.0604244	0.000413534	53.1	0.0321389	0.13167	0.153218	0.000413534	52.8833	0.21938	0.073858	0.0882514	0.000413534	53.1	0.190494	0.101814	0.137413	0.000614525
53.0667	0.187843	0.113417	0.154979	0.0378426	0.0616292	0.000413534	53.8167	0.0309245	0.133015	0.154669	0.000413534	53.6	0.21791	0.069051	0.0896372	0.000413534	53.8167	0.188806	0.100523	0.13929	0.000614525
53.7667	0.186428	0.113372	0.156648	0.0364281	0.0586814	0.000413534	54.5167	0.0297243	0.129747	0.156857	0.000413534	54.3	0.217275	0.0729205	0.0906703	0.000413534	54.5167	0.187711	0.0988172	0.141524	0.000614525
54.4833	0.185383	0.112375	0.158539	0.035383	0.0620361	0.000413534	55.2333	0.0286809	0.128546	0.158285	0.000413534	55.0167	0.215771	0.067119	0.0921549	0.000413534	55.2333	0.18586	0.0974372	0.143851	0.000614525
55.2	0.18406	0.110969	0.160149	0.03406	0.0569281	0.000413534	55.95	0.0276319	0.129704	0.159589	0.000413534	55.7333	0.215046	0.0720544	0.0933922	0.000413534	55.95	0.185202	0.0958761	0.145742	0.000614525
55.9	0.182827	0.109748	0.161795	0.0328275	0.0594477	0.000413534	56.65	0.0263607	0.128807	0.161281	0.000413534	56.4333	0.213763	0.0670675	0.0945613	0.000413534	56.65	0.18303	0.0942478	0.147164	0.000614525
56.6167	0.181465	0.108969	0.163754	0.0314648	0.056675	0.000413534	57.3667	0.025461	0.126106	0.162744	0.000413534	57.15	0.213224	0.0697255	0.0958263	0.000413534	57.3667	0.182022	0.0926343	0.149722	0.000614525
57.3333	0.180111	0.107223	0.165057	0.0301108	0.058498	0.000413534	58.0833	0.0243433	0.124705	0.164352	0.000413534	57.8667	0.211834	0.064967	0.0970734	0.000413534	58.0833	0.180305	0.0910397	0.150783	0.000614525
58.0333	0.178985	0.106557	0.166751	0.0289846	0.0540983	0.000413534	58.7833	0.023414	0.124372	0.165767	0.000413534	58.5667	0.2109	0.0699445	0.0978564	0.000413534	58.7833	0.179354	0.0901544	0.153453	0.000614525
58.75	0.177583	0.105969	0.168446	0.0275834	0.0569305	0.000413534	59.5	0.0222284	0.125145	0.16685	0.000413534	59.2833	0.210048	0.0653841	0.0993669	0.000413534	59.5	0.177462	0.0883882	0.155144	0.000614525
59.4667	0.176591	0.106953	0.169949	0.0265912	0.0551867	0.000413534	60.2167	0.0213475	0.124569	0.16904	0.000413534	60	0.209009	0.069022	0.10048	0.000413534	60.2167	0.17665	0.086904	0.157141	0.000614525
60.1667	0.175192	0.104099	0.171316	0.0251918	0.0564475	0.000413534	60.9167	0.0204032	0.122731	0.170387	0.000413534	60.7	0.208299	0.0635359	0.101612	0.000413534	60.9167	0.17575	0.085901	0.158923	0.000614525
60.8833	0.174055	0.104845	0.173002	0.0240553	0.0564619	0.000413534	61.6333	0.0191941	0.121884	0.171777	0.000413534	61.4167	0.207231	0.0645114	0.102714	0.000413534	61.6333	0.173743	0.0842218	0.160181	0.000614525
61.6	0.172867	0.102642	0.174397	0.0228667	0.0534268	0.000413534	62.35	0.0184043	0.120422	0.173534	0.000413534	62.1333	0.206497	0.0656197	0.103853	0.000413534	62.35	0.173263	0.0809645	0.161925	0.000614525
62.3167	0.171594	0.101938	0.176055	0.0215944	0.0529274	0.000413534	63.0667	0.0172276	0.120932	0.174991	0.000413534	62.85	0.20588	0.0653476	0.105038	0.000413534	63.0667	0.171453	0.081042	0.163389	0.000614525
63.0167	0.170559	0.101193	0.177609	0.0205589	0.0552704	0.000413534	63.7667	0.0161859	0.120436	0.175969	0.000413534	63.55	0.204613	0.0612298	0.106142	0.000413534	63.7667	0.169271	0.0791615	0.165056	0.000614525
63.7333	0.169537	0.100797	0.179093	0.0195371	0.0511497	0.000413534	64.4833	0.0153324	0.118957	0.177145	0.000413534	64.2667	0.203786	0.0661968	0.107163	0.000413534	64.4833	0.168923	0.075859	0.167666	0.000614525
64.45	0.168393	0.0999672	0.180799	0.0183931	0.0534787	0.000413534	65.2	0.0143561	0.117505	0.178686	0.000413534	64.9833	0.202856	0.0619847	0.108112	0.000413534	65.2	0.167629	0.0751969	0.169774	0.000614525
65.15	0.167169	0.099051	0.182012	0.0171693	0.0506908	0.000413534	65.9	0.0133519	0.117307	0.180074	0.000413534	65.6833	0.20215	0.0644803	0.109522	0.000413534	65.9	0.166838	0.073592	0.171315	0.000614525
65.8667	0.165935	0.0976408	0.183564	0.0159352	0.0486494	0.000413534	66.6167	0.0124006	0.118053	0.181751	0.000413534	66.4	0.201193	0.0653219	0.110517	0.000413534	66.6167	0.165177	0.0733185	0.173156	0.000614525
66.5833	0.164824	0.0972511	0.184819	0.0148243	0.0519198	0.000413534	67.3333	0.011311	0.114763	0.183299	0.000413534	67.1167	0.200195	0.0604418	0.111465	0.000413534	67.3333	0.164147	0.0714249	0.174592	0.000614525
67.2833	0.163582	0.0978578	0.186544	0.013582	0.0496712	0.000413534	68.0333	0.0115579	0.117574	0.184485	0.000413534	67.8167	0.199393	0.0642488	0.112713	0.000413534	68.0333	0.162358	0.0714269	0.175761	0.000614525
68	0.162657	0.0956995	0.187585	0.0126569	0.049566	0.000413534	68.75	0.00914832	0.113357	0.186848	0.000413534	68.5333	0.198692	0.0615113	0.113724	0.000413534	68.75	0.162235	0.0684753	0.178595	0.000614525
68.7167	0.161747	0.094965	0.189307	0.0117468	0.0504369	0.000413534	69.4667	0.00820248	0.112404	0.188575	0.000413534	69.25	0.197815	0.0593708	0.114351	0.000413534	69.4667	0.160507	0.069009	0.178754	0.000614525
69.4167	0.16056	0.0940229	0.19062	0.01056	0.0476765	0.000413534	70.1667	0.00725753	0.113256	0.190393	0.000413534	69.95	0.196736	0.0617952	0.115877	0.000413534	70.1667	0.15969	0.067804	0.181623	0.000614525
70.1333	0.159606	0.0943048	0.191774	0.00960636	0.0492109	0.000413534	70.8833	0.00618274	0.113342	0.191693	0.000413534	70.6667	0.196028	0.0601252	0.116832	0.000413534	70.8833	0.158415	0.0667787	0.18324	0.000614525
70.85	0.158227	0.0924105	0.193011	0.00822712	0.0459061	0.000413534	71.6	0.00536622	0.112512	0.193223	0.000413534	71.3833	0.194865	0.062006	0.117606	0.000413534	71.6	0.156969	0.0676016	0.184812	0.000614525
71.55	0.157078	0.0916696	0.194111	0.00707813	0.0454319	0.000413534	72.3	0.00450402	0.110245	0.194535	0.000413534	72.0833	0.194332	0.0616503	0.11858	0.000413534	72.3	0.15571	0.0639295	0.186755	0.000614525
72.2667	0.156015	0.0916696	0.195489	0.00601504	0.046187	0.000413534	73.0167	0.00364236	0.110813	0.195663	0.000413534	72.8	0.193358	0.0606435	0.119812	0.000413534	73.0167	0.15497	0.0634646	0.187034	0.000614525

## Sheet: VTNA (DiBAl)P7_BBN dimer
Exp1							Exp 2					Exp 3					Exp 4
t (min)	[A] (M)	[B] (M)	[P] (M)	[A]adjusted (M)	[B]adjusted (M)	[cat] (M)	t (min)	[A] (M)	[B] (M)	[P] (M)	[cat] (M)	t (min)	[A] (M)	[B] (M)	[P] (M)	[cat] (M)	t (min)	[A] (M)	[B] (M)	[P] (M)	[cat] (M)
5.3	0.337553	0.151058	9.94065e-05	0.187553	0.0710578	0.000413534	7.23333	0.160622	0.170262	0.000780041	0.000413534	5	0.335431	0.0843292	4.06116e-05	0.000413534	10	0.324434	0.162879	0.00015575	0.000614525
6.73333	0.328203	0.146324	0.000330955	0.178203	0.0663242	0.000413534	8.63333	0.163791	0.167007	-0.000265679	0.000413534	6.43333	0.326755	0.0858394	4.713e-05	0.000413534	11.4333	0.338567	0.152672	0.000297476	0.000614525
8.16667	0.316348	0.145424	0.000268732	0.166348	0.0654241	0.000413534	10.1	0.163925	0.166199	0.000442015	0.000413534	7.83333	0.327725	0.0840128	0.000179227	0.000413534	12.9	0.335207	0.159945	0.000240258	0.000614525
9.56667	0.317049	0.141756	0.000348629	0.167049	0.0617563	0.000413534	11.5	0.162634	0.162944	0.00103401	0.000413534	9.26667	0.339703	0.0814627	0.00023878	0.000413534	14.3667	0.325805	0.159131	0.000328885	0.000614525
11	0.322654	0.145268	0.000442365	0.172654	0.0652677	0.000413534	12.9333	0.162246	0.164213	0.00133645	0.000413534	10.7	0.331062	0.0831552	0.000248054	0.000413534	15.8	0.338984	0.157597	0.000484453	0.000614525
12.4333	0.325868	0.145617	0.000553846	0.175868	0.0656174	0.000413534	14.3667	0.161307	0.168685	0.00217491	0.000413534	12.1	0.33118	0.0815004	0.000343371	0.000413534	17.2333	0.335351	0.160892	0.000676905	0.000614525
13.8333	0.332571	0.145243	0.000774806	0.182571	0.065243	0.000413534	15.7667	0.15848	0.170326	0.00370926	0.000413534	13.5333	0.331782	0.0809525	0.000429808	0.000413534	18.7	0.342403	0.162217	0.0011509	0.000614525
15.2667	0.334868	0.148805	0.00122637	0.184868	0.0688046	0.000413534	17.2	0.15594	0.170072	0.00556907	0.000413534	14.9667	0.331817	0.0807475	0.000539301	0.000413534	20.1333	0.341913	0.161701	0.00207103	0.000614525
16.7	0.339606	0.148468	0.00209516	0.189606	0.0684678	0.000413534	18.6333	0.155592	0.168438	0.00770252	0.000413534	16.3667	0.331699	0.0802222	0.000732147	0.000413534	21.6	0.341885	0.16372	0.00340942	0.000614525
18.1	0.342486	0.154776	0.00356269	0.192486	0.0747759	0.000413534	20.0333	0.153551	0.167373	0.0101536	0.000413534	17.8	0.331321	0.078789	0.0011192	0.000413534	23.0333	0.341444	0.161309	0.00515686	0.000614525
19.5333	0.335984	0.151075	0.00533726	0.185984	0.071075	0.000413534	21.4667	0.151061	0.166869	0.0126759	0.000413534	19.2333	0.331851	0.0785766	0.00176761	0.000413534	24.5	0.336135	0.1647	0.00736635	0.000614525
20.9667	0.334542	0.152352	0.00743138	0.184542	0.0723519	0.000413534	22.9	0.148334	0.166538	0.0152754	0.000413534	20.6333	0.330993	0.0777446	0.00264206	0.000413534	25.9333	0.33429	0.163699	0.00957215	0.000614525
22.3667	0.329328	0.154977	0.00980636	0.179328	0.0749771	0.000413534	24.3	0.146566	0.165626	0.0177921	0.000413534	22.0667	0.330203	0.0774988	0.00373778	0.000413534	27.3667	0.334276	0.161636	0.0120731	0.000614525
23.8	0.334406	0.155168	0.0123345	0.184406	0.0751682	0.000413534	25.7333	0.143597	0.16533	0.0204439	0.000413534	23.5	0.328266	0.0760153	0.00513027	0.000413534	28.8333	0.324019	0.164746	0.0148768	0.000614525
25.2333	0.330618	0.155304	0.014824	0.180618	0.0753044	0.000413534	27.1667	0.142348	0.163834	0.0229978	0.000413534	24.9	0.327032	0.0746838	0.00663123	0.000413534	30.2667	0.329369	0.160565	0.017368	0.000614525
26.6667	0.327499	0.154192	0.017719	0.177499	0.0741923	0.000413534	28.5667	0.140715	0.162472	0.025566	0.000413534	26.3333	0.324734	0.0741803	0.00812594	0.000413534	31.7333	0.324868	0.159981	0.0200316	0.000614525
28.0667	0.326841	0.156749	0.0206331	0.176841	0.076749	0.000413534	30	0.138661	0.161902	0.028164	0.000413534	27.7667	0.323078	0.0738837	0.00989686	0.000413534	33.1667	0.317692	0.160274	0.0230389	0.000614525
29.5	0.322051	0.157976	0.0235039	0.172051	0.0779758	0.000413534	31.4333	0.13642	0.16114	0.0308202	0.000413534	29.1667	0.321533	0.0751715	0.0116278	0.000413534	34.6333	0.312947	0.16013	0.026279	0.000614525
30.9333	0.318477	0.157232	0.0265032	0.168477	0.0772319	0.000413534	32.8333	0.13482	0.159889	0.0335413	0.000413534	30.6	0.31981	0.0746331	0.0133781	0.000413534	36.0667	0.309284	0.159	0.0288677	0.000614525
32.3333	0.314126	0.157797	0.0295434	0.164126	0.0777966	0.000413534	34.2667	0.132982	0.15993	0.0360953	0.000413534	32.0333	0.317785	0.0728094	0.0151163	0.000413534	37.5	0.308751	0.157663	0.0317147	0.000614525
33.7667	0.315931	0.155675	0.0321337	0.165931	0.0756747	0.000413534	35.7	0.130381	0.158109	0.0386714	0.000413534	33.4333	0.315155	0.0713193	0.0169557	0.000413534	38.9667	0.30648	0.15714	0.0346386	0.000614525
35.2	0.316319	0.155562	0.0351592	0.166319	0.0755621	0.000413534	37.1	0.128659	0.157066	0.0413316	0.000413534	34.8667	0.313579	0.0707759	0.0187758	0.000413534	40.4	0.302539	0.156507	0.0376898	0.000614525
36.6	0.308832	0.153009	0.0381067	0.158832	0.0730087	0.000413534	38.5333	0.126691	0.156417	0.0436668	0.000413534	36.3	0.311972	0.0701627	0.0206302	0.000413534	41.8667	0.297613	0.156092	0.0404438	0.000614525
38.0333	0.30654	0.153759	0.0412254	0.15654	0.073759	0.000413534	39.9667	0.125045	0.155219	0.0461657	0.000413534	37.7	0.309897	0.0694829	0.0224885	0.000413534	43.3	0.295652	0.155066	0.0434744	0.000614525
39.4667	0.305731	0.152402	0.0441029	0.155731	0.0724025	0.000413534	41.3667	0.123188	0.154335	0.0486219	0.000413534	39.1333	0.308369	0.0697328	0.0243231	0.000413534	44.7667	0.293236	0.155318	0.0464352	0.000614525
40.8667	0.302769	0.151882	0.0469767	0.152769	0.0718816	0.000413534	42.8	0.121301	0.154696	0.0512279	0.000413534	40.5667	0.305886	0.0681429	0.0262361	0.000413534	46.2	0.291285	0.15295	0.0491767	0.000614525
42.3	0.29968	0.151268	0.0500246	0.14968	0.0712677	0.000413534	44.2333	0.119435	0.15253	0.0536054	0.000413534	41.9667	0.304738	0.070034	0.0281452	0.000413534	47.6333	0.288251	0.151416	0.0518577	0.000614525
43.7333	0.299504	0.150023	0.0527645	0.149504	0.0700232	0.000413534	45.6667	0.117447	0.152969	0.0561924	0.000413534	43.4	0.302814	0.069577	0.0300038	0.000413534	49.1	0.284408	0.15066	0.0548229	0.000614525
45.1333	0.295199	0.149425	0.05567	0.145199	0.0694247	0.000413534	47.0667	0.115346	0.15127	0.0586536	0.000413534	44.8333	0.300722	0.0668883	0.0316934	0.000413534	50.5333	0.283496	0.149832	0.0574978	0.000614525
46.5667	0.295043	0.148285	0.0585604	0.145043	0.0682854	0.000413534	48.5	0.113656	0.151459	0.0610321	0.000413534	46.2667	0.299233	0.0674305	0.0336175	0.000413534	52	0.281752	0.147848	0.0601787	0.000614525
48	0.29332	0.148558	0.0615546	0.14332	0.0685576	0.000413534	49.9333	0.111816	0.150586	0.0636963	0.000413534	47.6667	0.297399	0.0682891	0.0354353	0.000413534	53.4333	0.278302	0.146989	0.0629605	0.000614525
49.4	0.289046	0.145896	0.0642529	0.139046	0.0658964	0.000413534	51.3333	0.110071	0.148439	0.0658147	0.000413534	49.1	0.295366	0.0652406	0.0371979	0.000413534	54.8667	0.275526	0.14624	0.0657609	0.000614525
50.8333	0.286331	0.147546	0.067179	0.136331	0.0675457	0.000413534	52.7667	0.108392	0.147477	0.0682009	0.000413534	50.5333	0.293601	0.0642657	0.0388503	0.000413534	56.3333	0.273838	0.145164	0.068415	0.000614525
52.2667	0.284246	0.146747	0.0703633	0.134246	0.0667468	0.000413534	54.1667	0.10625	0.146877	0.0708095	0.000413534	51.9333	0.291812	0.0666472	0.0407832	0.000413534	57.7667	0.271729	0.144484	0.0712351	0.000614525
53.7	0.280752	0.14558	0.0729591	0.130752	0.0655804	0.000413534	55.6	0.104779	0.147123	0.0731557	0.000413534	53.3667	0.290211	0.0642438	0.0423829	0.000413534	59.2333	0.268798	0.143056	0.0738869	0.000614525
55.1	0.278609	0.144768	0.0758458	0.128609	0.0647684	0.000413534	57.0333	0.103293	0.14517	0.0752402	0.000413534	54.8	0.288668	0.0641512	0.0442129	0.000413534	60.6667	0.265518	0.141763	0.0764288	0.000614525
56.5333	0.27537	0.142039	0.0785626	0.12537	0.062039	0.000413534	58.4333	0.101864	0.144648	0.0774732	0.000413534	56.2	0.287114	0.0630186	0.0459415	0.000413534	62.1333	0.26357	0.140797	0.0791717	0.000614525
57.9667	0.273251	0.1424	0.0813943	0.123251	0.0624004	0.000413534	59.8667	0.0999492	0.145117	0.0798271	0.000413534	57.6333	0.284943	0.0623075	0.0476722	0.000413534	63.5667	0.26097	0.139505	0.081774	0.000614525
59.3667	0.272526	0.143083	0.0843653	0.122526	0.0630826	0.000413534	61.3	0.0980389	0.143465	0.0820997	0.000413534	59.0667	0.28339	0.0616611	0.0493513	0.000413534	65.0333	0.25906	0.138693	0.084428	0.000614525
60.8	0.268403	0.141238	0.0870137	0.118403	0.0612381	0.000413534	62.7333	0.0962145	0.142986	0.0845042	0.000413534	60.4667	0.281783	0.0613935	0.0510382	0.000413534	66.4667	0.256533	0.139113	0.0872998	0.000614525
62.2333	0.265174	0.140537	0.08947	0.115174	0.060537	0.000413534	64.1333	0.0946185	0.142362	0.0868063	0.000413534	61.9	0.280337	0.0614629	0.0527858	0.000413534	67.9	0.25483	0.137056	0.0896634	0.000614525
63.6667	0.26417	0.139231	0.0923728	0.11417	0.0592312	0.000413534	65.5667	0.0928167	0.142455	0.0890068	0.000413534	63.3333	0.279097	0.0600121	0.0544318	0.000413534	69.3667	0.25197	0.13525	0.0919938	0.000614525
65.0667	0.261047	0.139617	0.0954211	0.111047	0.0596166	0.000413534	67	0.0913205	0.142159	0.0913872	0.000413534	64.7667	0.277149	0.0594054	0.0560342	0.000413534	70.8	0.249454	0.134654	0.0946893	0.000614525
66.5	0.259007	0.138088	0.0980059	0.109007	0.0580877	0.000413534	68.4	0.0893326	0.141238	0.0938204	0.000413534	66.1667	0.275608	0.0592904	0.0576295	0.000413534	72.2667	0.247227	0.134477	0.0973344	0.000614525
67.9333	0.25741	0.137459	0.100853	0.10741	0.057459	0.000413534	69.8333	0.0876498	0.139838	0.0960519	0.000413534	67.6	0.274328	0.0610879	0.0594434	0.000413534	73.7	0.245184	0.131977	0.0995743	0.000614525
69.3333	0.255727	0.136972	0.103277	0.105727	0.0569717	0.000413534	71.2667	0.0860003	0.140164	0.0981281	0.000413534	69.0333	0.27284	0.058495	0.0609333	0.000413534	75.1333	0.242472	0.131487	0.102126	0.000614525
70.7667	0.254002	0.136253	0.105795	0.104002	0.056253	0.000413534	72.6667	0.0844344	0.139149	0.100263	0.000413534	70.4333	0.271212	0.0584081	0.0626103	0.000413534	76.5667	0.239866	0.13009	0.104398	0.000614525
72.2	0.251792	0.134746	0.108602	0.101792	0.0547463	0.000413534	74.1	0.0829565	0.138111	0.102439	0.000413534	71.8667	0.270344	0.057138	0.0641718	0.000413534	78.0333	0.238055	0.129123	0.106691	0.000614525
73.6	0.249173	0.132385	0.111082	0.0991729	0.0523852	0.000413534	75.5333	0.0811368	0.137866	0.104674	0.000413534	73.3	0.268415	0.0575873	0.0657791	0.000413534	79.4667	0.235398	0.12948	0.109522	0.000614525
75.0333	0.247457	0.132039	0.113714	0.0974575	0.0520386	0.000413534	76.9333	0.0794236	0.137046	0.106755	0.000413534	74.7	0.267366	0.0561784	0.0673015	0.000413534	80.9333	0.233557	0.127513	0.111507	0.000614525
76.4667	0.245335	0.130675	0.116184	0.0953352	0.050675	0.000413534	78.3667	0.077905	0.136209	0.109017	0.000413534	76.1333	0.26566	0.0580017	0.0690197	0.000413534	82.3667	0.231782	0.126012	0.114094	0.000614525
77.8667	0.243884	0.131127	0.119	0.0938841	0.0511275	0.000413534	79.8	0.076583	0.135154	0.111064	0.000413534	77.5667	0.264647	0.0574069	0.0705489	0.000413534	83.8	0.229958	0.125268	0.116419	0.000614525
79.3	0.241338	0.128633	0.121151	0.0913382	0.0486331	0.000413534	81.2	0.07505	0.13517	0.113206	0.000413534	78.9667	0.263277	0.0576664	0.0722279	0.000413534	85.2667	0.227203	0.124318	0.118732	0.000614525
80.7333	0.239096	0.128781	0.124207	0.0890962	0.0487813	0.000413534	82.6333	0.0734893	0.134431	0.115451	0.000413534	80.4	0.261673	0.0570087	0.0737006	0.000413534	86.7	0.2251	0.123479	0.120984	0.000614525
82.1667	0.237948	0.128867	0.126767	0.0879484	0.0488671	0.000413534	84.0667	0.0719511	0.13265	0.117331	0.000413534	81.8333	0.26039	0.0538588	0.0750758	0.000413534	88.1667	0.222449	0.122602	0.123211	0.000614525
83.5667	0.23524	0.126265	0.12844	0.0852398	0.0462647	0.000413534	85.4667	0.0705431	0.13291	0.119596	0.000413534	83.2333	0.259114	0.054102	0.0766536	0.000413534	89.6	0.221237	0.121801	0.125439	0.000614525
85	0.233519	0.125241	0.131231	0.0835188	0.0452413	0.000413534	86.9	0.0691198	0.131262	0.121621	0.000413534	84.6667	0.257854	0.0542261	0.0780712	0.000413534	91.0667	0.219496	0.12271	0.12797	0.000614525
86.4333	0.230972	0.124242	0.133548	0.0809715	0.0442425	0.000413534	88.3333	0.0674964	0.130447	0.123743	0.000413534	86.1	0.256296	0.0551631	0.0796305	0.000413534	92.5	0.217407	0.119945	0.13005	0.000614525
87.8667	0.229187	0.123981	0.136378	0.0791869	0.0439805	0.000413534	89.7333	0.0662118	0.130655	0.125835	0.000413534	87.5	0.255361	0.0516866	0.0809791	0.000413534	93.9333	0.216318	0.120057	0.132483	0.000614525
89.2667	0.227273	0.122718	0.138716	0.0772733	0.0427178	0.000413534	91.1667	0.0647679	0.12988	0.127656	0.000413534	88.9333	0.253901	0.0518414	0.0823231	0.000413534	95.4	0.213949	0.118955	0.134448	0.000614525
90.7	0.225016	0.121474	0.140729	0.0750157	0.0414744	0.000413534	92.6	0.0633628	0.129482	0.129861	0.000413534	90.3667	0.253053	0.0515827	0.0839814	0.000413534	96.8333	0.212422	0.116885	0.136217	0.000614525
92.1333	0.224242	0.12283	0.143583	0.0742423	0.04283	0.000413534	94.0333	0.0619857	0.128574	0.131785	0.000413534	91.8	0.251584	0.050846	0.0853232	0.000413534	98.3	0.21058	0.116613	0.138599	0.000614525
93.5333	0.222117	0.120709	0.145899	0.0721168	0.0407094	0.000413534	95.4333	0.0604539	0.126475	0.133673	0.000413534	93.2	0.250783	0.050186	0.0868381	0.000413534	99.7333	0.208416	0.11582	0.140639	0.000614525
94.9667	0.220061	0.118657	0.147893	0.0700614	0.0386573	0.000413534	96.8667	0.0592468	0.126875	0.135827	0.000413534	94.6333	0.249593	0.0511266	0.0881563	0.000413534	101.167	0.206649	0.116216	0.143002	0.000614525
96.4	0.218561	0.117763	0.15043	0.0685608	0.0377633	0.000413534	98.3	0.0579821	0.125121	0.137431	0.000413534	96.0667	0.248297	0.052663	0.0897301	0.000413534	102.633	0.205018	0.113605	0.144824	0.000614525
97.8333	0.217278	0.118526	0.153008	0.067278	0.0385263	0.000413534	99.7	0.0568478	0.12527	0.139499	0.000413534	97.4667	0.24726	0.0505755	0.0909731	0.000413534	104.067	0.203854	0.113414	0.146823	0.000614525
99.2333	0.215501	0.116676	0.154824	0.0655012	0.0366759	0.000413534	101.133	0.0554599	0.124285	0.141558	0.000413534	98.9	0.245892	0.0499408	0.0923616	0.000413534	105.533	0.201755	0.112506	0.14904	0.000614525
100.667	0.214242	0.116237	0.157193	0.0642423	0.036237	0.000413534	102.567	0.0540251	0.123176	0.143275	0.000413534	100.333	0.244958	0.0506246	0.0937263	0.000413534	106.967	0.200147	0.111759	0.150922	0.000614525
102.1	0.212595	0.115875	0.159569	0.0625948	0.035875	0.000413534	103.967	0.0529024	0.123216	0.144977	0.000413534	101.733	0.24358	0.0511658	0.0951512	0.000413534	108.4	0.198507	0.110847	0.153172	0.000614525
103.5	0.210604	0.113188	0.161256	0.0606043	0.0331877	0.000413534	105.4	0.0516936	0.12123	0.146751	0.000413534	103.167	0.242709	0.0489699	0.096453	0.000413534	109.867	0.197491	0.109469	0.154666	0.000614525
104.933	0.208395	0.112377	0.163729	0.0583945	0.0323765	0.000413534	106.833	0.050522	0.120484	0.148588	0.000413534	104.6	0.241615	0.0482795	0.0977537	0.000413534	111.3	0.195766	0.108618	0.156831	0.000614525
106.367	0.207274	0.112318	0.166081	0.0572737	0.0323181	0.000413534	108.233	0.0493157	0.119744	0.149962	0.000413534	106.033	0.241093	0.0471294	0.0990406	0.000413534	112.767	0.194015	0.108021	0.158832	0.000614525
107.8	0.205498	0.11094	0.167919	0.0554982	0.0309401	0.000413534	109.667	0.0480186	0.118887	0.151794	0.000413534	107.433	0.239376	0.048508	0.100301	0.000413534	114.2	0.191555	0.106963	0.160687	0.000614525
109.2	0.204156	0.109754	0.170221	0.0541559	0.0297545	0.000413534	111.1	0.0467165	0.119229	0.153564	0.000413534	108.867	0.238427	0.0475504	0.101531	0.000413534	115.667	0.190481	0.106272	0.162601	0.000614525
110.633	0.20238	0.109118	0.172251	0.0523802	0.0291184	0.000413534	112.533	0.0455638	0.117225	0.155319	0.000413534	110.3	0.236944	0.0482266	0.102931	0.000413534	117.1	0.18844	0.105801	0.164567	0.000614525
112.067	0.20082	0.108097	0.174478	0.0508196	0.028097	0.000413534	113.933	0.0444673	0.116471	0.156772	0.000413534	111.7	0.236213	0.045772	0.1041	0.000413534	118.533	0.18688	0.104313	0.166353	0.000614525
113.467	0.199742	0.107401	0.17635	0.0497416	0.0274009	0.000413534	115.367	0.0432712	0.117112	0.158844	0.000413534	113.133	0.235615	0.0463961	0.105494	0.000413534	120	0.185764	0.104765	0.168623	0.000614525
114.9	0.19814	0.106911	0.178647	0.0481396	0.0269114	0.000413534	116.8	0.0421055	0.114248	0.160196	0.000413534	114.567	0.234564	0.0460245	0.106771	0.000413534	121.433	0.184337	0.103316	0.170098	0.000614525
116.333	0.19658	0.105887	0.180375	0.0465804	0.0258866	0.000413534	118.2	0.0409956	0.115283	0.161979	0.000413534	115.967	0.233114	0.0463666	0.107935	0.000413534	122.9	0.182538	0.104026	0.172434	0.000614525
117.733	0.195058	0.104945	0.182745	0.0450578	0.0249451	0.000413534	119.633	0.03978	0.112825	0.163302	0.000413534	117.4	0.232177	0.0440572	0.109018	0.000413534	124.333	0.180622	0.102592	0.174094	0.000614525
119.167	0.193372	0.1039	0.184632	0.0433717	0.0238997	0.000413534	121.067	0.0386558	0.112906	0.164873	0.000413534	118.833	0.231275	0.0457609	0.110333	0.000413534	125.8	0.17876	0.102033	0.175802	0.000614525
120.6	0.19224	0.105179	0.187295	0.0422402	0.0251787	0.000413534	122.467	0.0374085	0.112151	0.166797	0.000413534	120.233	0.230577	0.045543	0.111655	0.000413534	127.233	0.177985	0.102093	0.177977	0.000614525
122.033	0.19037	0.102097	0.188238	0.0403701	0.0220974	0.000413534	123.9	0.0362853	0.1107	0.168208	0.000413534	121.667	0.22958	0.0445058	0.112778	0.000413534	128.667	0.175742	0.101177	0.179834	0.000614525
123.433	0.189068	0.102295	0.19091	0.0390678	0.0222946	0.000413534	125.333	0.0352616	0.110519	0.169912	0.000413534	123.1	0.228922	0.042697	0.113863	0.000413534	130.133	0.174538	0.0995662	0.181113	0.000614525
124.867	0.187654	0.100856	0.192473	0.0376544	0.0208556	0.000413534	126.733	0.0342307	0.108066	0.171252	0.000413534	124.5	0.227536	0.0455268	0.115123	0.000413534	131.567	0.172625	0.0992073	0.182944	0.000614525
126.3	0.186461	0.100126	0.194112	0.0364609	0.0201258	0.000413534	128.167	0.033061	0.109942	0.17313	0.000413534	125.933	0.226744	0.0439418	0.116191	0.000413534	133.033	0.171404	0.0980449	0.184819	0.000614525
127.7	0.184884	0.0992634	0.196454	0.0348841	0.0192634	0.000413534	129.6	0.0321526	0.109544	0.174678	0.000413534	127.367	0.225461	0.0430254	0.117344	0.000413534	134.467	0.170593	0.0975752	0.186637	0.000614525
129.133	0.183792	0.099926	0.198376	0.0337921	0.019926	0.000413534	131	0.0309575	0.106942	0.175738	0.000413534	128.767	0.224898	0.0426073	0.118454	0.000413534	135.933	0.169861	0.0983225	0.188567	0.000614525
130.567	0.182474	0.0988795	0.200403	0.0324743	0.0188795	0.000413534	132.433	0.0300275	0.10626	0.177369	0.000413534	130.2	0.223822	0.0409302	0.119563	0.000413534	137.367	0.167691	0.097458	0.190233	0.000614525
131.967	0.180814	0.097619	0.202359	0.030814	0.017619	0.000413534	133.867	0.0289327	0.106481	0.178142	0.000413534	131.633	0.223254	0.0405793	0.120643	0.000413534	138.8	0.165733	0.0950797	0.191539	0.000614525
133.4	0.179316	0.0965819	0.203825	0.0293159	0.0165819	0.000413534	135.267	0.0280366	0.104681	0.18026	0.000413534	133.033	0.221881	0.0408958	0.121833	0.000413534	140.267	0.165182	0.0944194	0.193089	0.000614525
134.833	0.178216	0.0960385	0.206011	0.0282163	0.0160385	0.000413534	136.7	0.0270619	0.104655	0.181792	0.000413534	134.467	0.221144	0.0415286	0.122974	0.000413534	141.7	0.162941	0.0936017	0.194603	0.000614525
136.267	0.176845	0.0953893	0.207499	0.0268449	0.0153893	0.000413534	138.133	0.0259408	0.104039	0.183238	0.000413534	135.9	0.220325	0.0409188	0.12409	0.000413534	143.167	0.161635	0.0932667	0.196421	0.000614525
137.667	0.175359	0.0943269	0.209349	0.0253592	0.0143269	0.000413534	139.533	0.0248136	0.102582	0.183908	0.000413534	137.3	0.219636	0.0417048	0.125014	0.000413534	144.6	0.16089	0.0938031	0.198169	0.000614525
139.1	0.174217	0.0932381	0.210829	0.0242169	0.0132381	0.000413534	140.967	0.0239117	0.101716	0.186135	0.000413534	138.733	0.218653	0.0423114	0.126016	0.000413534	146.067	0.159497	0.0925035	0.199674	0.000614525
140.533	0.173011	0.0931021	0.213042	0.0230109	0.0131021	0.000413534	142.4	0.0229138	0.101144	0.187191	0.000413534	140.167	0.217836	0.0406073	0.12715	0.000413534	147.5	0.158907	0.0918078	0.201122	0.000614525
141.933	0.171355	0.0919331	0.214479	0.021355	0.0119331	0.000413534	143.833	0.0220146	0.101495	0.188468	0.000413534	141.6	0.216858	0.0405213	0.128143	0.000413534	148.933	0.156825	0.0911751	0.202815	0.000614525
143.367	0.170322	0.0914878	0.21561	0.0203217	0.0114878	0.000413534	145.233	0.0212102	0.0998252	0.189992	0.000413534	143	0.216299	0.0372339	0.129311	0.000413534	150.4	0.15586	0.0901694	0.204229	0.000614525
144.8	0.169112	0.091096	0.21822	0.019112	0.011096	0.000413534	146.667	0.0201922	0.0990937	0.19116	0.000413534	144.433	0.215439	0.0393825	0.130317	0.000413534	151.833	0.154101	0.089538	0.205865	0.000614525
146.233	0.167864	0.091021	0.220076	0.0178643	0.011021	0.000413534	148.1	0.019173	0.0984926	0.192487	0.000413534	145.867	0.214609	0.0386887	0.131334	0.000413534	153.3	0.153496	0.088667	0.207434	0.000614525
						0.000413534					0.000413534					0.000413534					0.000614525
						0.000413534					0.000413534					0.000413534					0.000614525
						0.000413534					0.000413534					0.000413534					0.000614525
						0.000413534					0.000413534					0.000413534					0.000614525
						0.000413534					0.000413534					0.000413534					0.000614525
						0.000413534					0.000413534					0.000413534					0.000614525
						0.000413534					0.000413534					0.000413534					0.000614525
						0.000413534					0.000413534					0.000413534					0.000614525
						0.000413534					0.000413534					0.000413534					0.000614525
						0.000413534					0.000413534					0.000413534					0.000614525
						0.000413534					0.000413534					0.000413534					0.000614525
						0.000413534					0.000413534					0.000413534					0.000614525
						0.000413534					0.000413534					0.000413534					0.000614525
						0.000413534					0.000413534					0.000413534					0.000614525
						0.000413534					0.000413534					0.000413534					0.000614525
						0.000413534					0.000413534					0.000413534					0.000614525
						0.000413534					0.000413534					0.000413534					0.000614525
						0.000413534					0.000413534					0.000413534					0.000614525
						0.000413534					0.000413534					0.000413534					0.000614525
						0.000413534					0.000413534					0.000413534					0.000614525
						0.000413534					0.000413534					0.000413534					0.000614525
						0.000413534					0.000413534					0.000413534					0.000614525
						0.000413534					0.000413534					0.000413534					0.000614525
						0.000413534					0.000413534					0.000413534					0.000614525
						0.000413534					0.000413534					0.000413534					0.000614525
						0.000413534					0.000413534					0.000413534					0.000614525
						0.000413534					0.000413534					0.000413534					0.000614525
						0.000413534					0.000413534					0.000413534					0.000614525
						0.000413534					0.000413534					0.000413534					0.000614525
						0.000413534					0.000413534					0.000413534					0.000614525
						0.000413534					0.000413534					0.000413534					0.000614525
						0.000413534					0.000413534					0.000413534					0.000614525
						0.000413534					0.000413534					0.000413534					0.000614525
						0.000413534					0.000413534					0.000413534					0.000614525
						0.000413534					0.000413534					0.000413534					0.000614525
						0.000413534					0.000413534					0.000413534					0.000614525
						0.000413534					0.000413534					0.000413534					0.000614525
						0.000413534					0.000413534					0.000413534					0.000614525
						0.000413534					0.000413534					0.000413534					0.000614525
						0.000413534					0.000413534					0.000413534					0.000614525
						0.000413534					0.000413534					0.000413534					0.000614525
						0.000413534					0.000413534					0.000413534					0.000614525
						0.000413534					0.000413534					0.000413534					0.000614525
						0.000413534					0.000413534					0.000413534					0.000614525
						0.000413534					0.000413534					0.000413534					0.000614525
						0.000413534					0.000413534					0.000413534					0.000614525
						0.000413534					0.000413534					0.000413534					0.000614525
						0.000413534					0.000413534					0.000413534					0.000614525
						0.000413534					0.000413534					0.000413534					0.000614525
						0.000413534					0.000413534					0.000413534					0.000614525

## Sheet: VTNA (BBN)P7)_HBpin
Exp1						Exp 2					Exp 3						Exp 4						Exp 5						Exp 6					Exp 7
t (min)	[A] (M)	[B] (M)	[P] (M)	[A]adjusted (M)	[cat] (M)	t (min)	[A] (M)	[B] (M)	[P] (M)	[cat] (M)	t (min)	[A] (M)	[B] (M)	[P] (M)	[A]adjusted (M)	[cat] (M)	t (min)	[A] (M)	[B] (M)	[P] (M)	[B]adjusted (M)	[cat] (M)	t (min)	[A] (M)	[B] (M)	[P] (M)	[B]adjusted (M)	[cat] (M)	t (min)	[A] (M)	[B] (M)	[P] (M)	[cat] (M)	t (min)	[A] (M)	[B] (M)	[P] (M)	[cat] (M)
1.83333	0.264823	0.292073	0.0169235	0.204823	0.000373514	2.08333	0.205138	0.275844	0.0113368	0.000373514	1.85	0.301077	0.313355	0.0368415	0.181077	0.000373514	2.03333	0.274461	0.159495	0.0145715	0.279495	0.000373514	1.85	0.252584	0.418229	0.0173325	0.298229	0.000373514	2.05	0.264957	0.293821	0.0214202	0.000185185	2.01667	0.250791	0.288536	0.0224262	0.000555556
2.56667	0.277148	0.288419	0.0184488	0.217148	0.000373514	2.81667	0.213874	0.268647	0.0117822	0.000373514	2.58333	0.336749	0.284826	0.0369496	0.216749	0.000373514	2.76667	0.283879	0.154709	0.0178876	0.274709	0.000373514	2.58333	0.25546	0.424368	0.018758	0.304368	0.000373514	2.78333	0.272508	0.285947	0.0247557	0.000185185	2.75	0.263257	0.280719	0.0237147	0.000555556
3.28333	0.273238	0.28817	0.0193638	0.213238	0.000373514	3.53333	0.212062	0.268023	0.0125364	0.000373514	3.3	0.33376	0.283575	0.0426417	0.21376	0.000373514	3.48333	0.27823	0.152823	0.0206896	0.272823	0.000373514	3.3	0.24684	0.429724	0.0201999	0.309724	0.000373514	3.5	0.263491	0.281439	0.0306833	0.000185185	3.46667	0.261168	0.280228	0.0252961	0.000555556
4.01667	0.270727	0.285785	0.0200943	0.210727	0.000373514	4.26667	0.208036	0.267912	0.0132596	0.000373514	4.03333	0.330837	0.282447	0.0433385	0.210837	0.000373514	4.21667	0.271746	0.152073	0.0228061	0.272073	0.000373514	4.03333	0.246043	0.428232	0.0212379	0.308232	0.000373514	4.23333	0.261086	0.280551	0.0324113	0.000185185	4.2	0.255649	0.279941	0.0258938	0.000555556
4.73333	0.268114	0.283146	0.0208092	0.208114	0.000373514	4.98333	0.204361	0.267348	0.0139653	0.000373514	4.75	0.327585	0.281945	0.0469636	0.207585	0.000373514	4.93333	0.26798	0.151373	0.0243595	0.271373	0.000373514	4.75	0.24402	0.425496	0.0220705	0.305496	0.000373514	4.95	0.259026	0.2801	0.0334588	0.000185185	4.91667	0.251978	0.277004	0.026988	0.000555556
5.46667	0.267488	0.28173	0.0215021	0.207488	0.000373514	5.71667	0.202892	0.265469	0.0147021	0.000373514	5.48333	0.324261	0.279521	0.0487241	0.204261	0.000373514	5.66667	0.266797	0.150835	0.0253278	0.270835	0.000373514	5.48333	0.24416	0.422351	0.0229603	0.302351	0.000373514	5.68333	0.258569	0.279665	0.0341464	0.000185185	5.65	0.251086	0.27224	0.0274798	0.000555556
6.18333	0.266471	0.279227	0.0220412	0.206471	0.000373514	6.43333	0.201947	0.263826	0.0157736	0.000373514	6.2	0.319476	0.276191	0.0492626	0.199476	0.000373514	6.38333	0.265935	0.150037	0.0257165	0.270037	0.000373514	6.2	0.244773	0.420668	0.0238493	0.300668	0.000373514	6.4	0.258725	0.276715	0.0349629	0.000185185	6.36667	0.24825	0.264576	0.0288423	0.000555556
6.91667	0.265711	0.275903	0.0224697	0.205711	0.000373514	7.16667	0.201506	0.262343	0.0164507	0.000373514	6.93333	0.321997	0.276498	0.0495293	0.201997	0.000373514	7.11667	0.264125	0.148438	0.0259764	0.268438	0.000373514	6.93333	0.243943	0.415901	0.0246858	0.295901	0.000373514	7.13333	0.256728	0.276251	0.0352613	0.000185185	7.1	0.2475	0.251203	0.0367411	0.000555556
7.63333	0.26524	0.269614	0.0230997	0.20524	0.000373514	7.88333	0.200188	0.26042	0.0175116	0.000373514	7.65	0.320969	0.276131	0.0500016	0.200969	0.000373514	7.83333	0.263416	0.146778	0.0263178	0.266778	0.000373514	7.65	0.243684	0.411897	0.0254632	0.291897	0.000373514	7.85	0.257385	0.275573	0.0357373	0.000185185	7.81667	0.244229	0.243664	0.044701	0.000555556
8.36667	0.262519	0.261988	0.0245483	0.202519	0.000373514	8.61667	0.199274	0.259798	0.0190944	0.000373514	8.38333	0.320112	0.276973	0.0501009	0.200112	0.000373514	8.56667	0.263479	0.145392	0.0265757	0.265392	0.000373514	8.38333	0.243038	0.407117	0.0263738	0.287117	0.000373514	8.58333	0.257145	0.274437	0.0360397	0.000185185	8.55	0.235363	0.242576	0.0519775	0.000555556
9.08333	0.257835	0.255299	0.0304609	0.197835	0.000373514	9.33333	0.197693	0.254867	0.0216164	0.000373514	9.1	0.316728	0.274844	0.0503575	0.196728	0.000373514	9.28333	0.264106	0.14265	0.0267484	0.26265	0.000373514	9.1	0.240599	0.401273	0.0290448	0.281273	0.000373514	9.3	0.25585	0.272597	0.0364483	0.000185185	9.26667	0.230867	0.238323	0.0582381	0.000555556
9.8	0.254969	0.251672	0.035942	0.194969	0.000373514	10.05	0.192512	0.250385	0.0280981	0.000373514	9.81667	0.317632	0.272034	0.0514285	0.197632	0.000373514	10	0.263666	0.139553	0.0269247	0.259553	0.000373514	9.81667	0.238548	0.393053	0.0367647	0.273053	0.000373514	10.0167	0.256999	0.271763	0.0368415	0.000185185	9.98333	0.224692	0.235775	0.06374	0.000555556
10.5333	0.251552	0.248328	0.0407283	0.191552	0.000373514	10.7833	0.186367	0.245285	0.0350051	0.000373514	10.55	0.315651	0.263198	0.0523377	0.195651	0.000373514	10.7333	0.263156	0.13436	0.027251	0.25436	0.000373514	10.55	0.234152	0.386898	0.0433296	0.266898	0.000373514	10.75	0.25647	0.270586	0.0370166	0.000185185	10.7167	0.22042	0.232681	0.0686057	0.000555556
11.25	0.247457	0.246045	0.0454029	0.187457	0.000373514	11.5	0.181876	0.243027	0.0393064	0.000373514	11.2667	0.308751	0.246185	0.0513073	0.188751	0.000373514	11.45	0.263151	0.124601	0.0277011	0.244601	0.000373514	11.2667	0.228537	0.38168	0.049031	0.26168	0.000373514	11.4667	0.255848	0.269147	0.0373797	0.000185185	11.4333	0.216572	0.229911	0.0731221	0.000555556
11.9833	0.244583	0.243444	0.0494498	0.184583	0.000373514	12.2333	0.17843	0.241903	0.042976	0.000373514	12	0.300526	0.247185	0.0555848	0.180526	0.000373514	12.1833	0.260738	0.119447	0.030221	0.239447	0.000373514	12	0.225289	0.37673	0.0541469	0.25673	0.000373514	12.2	0.256324	0.267797	0.0378357	0.000185185	12.1667	0.213073	0.226529	0.0768707	0.000555556
12.7	0.241837	0.24068	0.0531329	0.181837	0.000373514	12.95	0.175218	0.239832	0.0459732	0.000373514	12.7167	0.299579	0.244066	0.0587819	0.179579	0.000373514	12.9	0.258611	0.116313	0.0330593	0.236313	0.000373514	12.7167	0.221739	0.371748	0.0589346	0.251748	0.000373514	12.9167	0.255695	0.266601	0.0379759	0.000185185	12.8833	0.21101	0.223648	0.0808656	0.000555556
13.4167	0.239705	0.237692	0.0565741	0.179705	0.000373514	13.6667	0.173276	0.237606	0.0490224	0.000373514	13.4333	0.29738	0.244287	0.0530235	0.17738	0.000373514	13.6167	0.256985	0.113906	0.0354961	0.233906	0.000373514	13.4333	0.218674	0.366857	0.0631722	0.246857	0.000373514	13.6333	0.255831	0.264182	0.0381464	0.000185185	13.6	0.208536	0.220498	0.0828148	0.000555556
14.15	0.236147	0.235303	0.058937	0.176147	0.000373514	14.4	0.17032	0.236708	0.0518524	0.000373514	14.1667	0.291542	0.240879	0.063083	0.171542	0.000373514	14.35	0.254558	0.112178	0.037768	0.232178	0.000373514	14.1667	0.215286	0.362727	0.0674562	0.242727	0.000373514	14.3667	0.255928	0.261851	0.0385176	0.000185185	14.3333	0.205809	0.2181	0.087502	0.000555556
14.8667	0.233835	0.233346	0.0633304	0.173835	0.000373514	15.1167	0.167657	0.234724	0.0544035	0.000373514	14.8833	0.289666	0.237471	0.0654867	0.169666	0.000373514	15.0667	0.253544	0.110212	0.0401017	0.230212	0.000373514	14.8833	0.211863	0.357724	0.0711253	0.237724	0.000373514	15.0833	0.253984	0.256576	0.0385902	0.000185185	15.05	0.202682	0.215719	0.0912128	0.000555556
15.6	0.231072	0.230095	0.0662055	0.171072	0.000373514	15.85	0.164203	0.232996	0.0570834	0.000373514	15.6167	0.287951	0.237507	0.0691477	0.167951	0.000373514	15.8	0.250265	0.108	0.0422953	0.228	0.000373514	15.6167	0.209207	0.352374	0.074976	0.232374	0.000373514	15.8167	0.251327	0.246736	0.0395433	0.000185185	15.7833	0.200556	0.21357	0.0946479	0.000555556
16.3167	0.228697	0.227686	0.0690228	0.168697	0.000373514	16.5667	0.161129	0.231237	0.0603552	0.000373514	16.3333	0.28708	0.236101	0.0721228	0.16708	0.000373514	16.5167	0.24838	0.106261	0.0445531	0.226261	0.000373514	16.3333	0.205466	0.349223	0.0779277	0.229223	0.000373514	16.5333	0.250195	0.24409	0.0421991	0.000185185	16.5	0.198557	0.210958	0.0958078	0.000555556
17.0333	0.226945	0.225088	0.0709025	0.166945	0.000373514	17.2833	0.158674	0.230057	0.0624018	0.000373514	17.05	0.282812	0.234388	0.0736478	0.162812	0.000373514	17.2333	0.246906	0.104645	0.0464999	0.224645	0.000373514	17.05	0.204712	0.346037	0.0815421	0.226037	0.000373514	17.25	0.248746	0.241051	0.0445123	0.000185185	17.2167	0.195554	0.209278	0.100707	0.000555556
17.7667	0.224867	0.222368	0.073441	0.164867	0.000373514	18.0167	0.15594	0.228162	0.0656899	0.000373514	17.7833	0.276615	0.230925	0.0744711	0.156615	0.000373514	17.9667	0.244702	0.103296	0.0483177	0.223296	0.000373514	17.7833	0.201616	0.340127	0.0844261	0.220127	0.000373514	17.9833	0.248434	0.238296	0.0466376	0.000185185	17.95	0.193557	0.206666	0.102258	0.000555556
18.4833	0.223293	0.220502	0.0767994	0.163293	0.000373514	18.7333	0.153067	0.226109	0.0688873	0.000373514	18.5	0.279089	0.23134	0.0781237	0.159089	0.000373514	18.6833	0.242402	0.101114	0.0501367	0.221114	0.000373514	18.5	0.199825	0.337522	0.0872661	0.217522	0.000373514	18.7	0.246794	0.23609	0.0490108	0.000185185	18.6667	0.191192	0.204725	0.105688	0.000555556
19.2167	0.22101	0.217413	0.0793882	0.16101	0.000373514	19.4667	0.151087	0.224572	0.0713869	0.000373514	19.2333	0.271175	0.227522	0.0790997	0.151175	0.000373514	19.4167	0.241564	0.0995297	0.0518586	0.21953	0.000373514	19.2333	0.197915	0.33526	0.090326	0.21526	0.000373514	19.4333	0.244816	0.232738	0.0510614	0.000185185	19.4	0.188287	0.202502	0.110292	0.000555556
19.9333	0.21927	0.214818	0.0814721	0.15927	0.000373514	20.1833	0.148637	0.223035	0.0741265	0.000373514	19.95	0.270233	0.225151	0.0816872	0.150233	0.000373514	20.1333	0.240198	0.0980105	0.0533992	0.21801	0.000373514	19.95	0.196043	0.332078	0.0930765	0.212078	0.000373514	20.15	0.242751	0.230052	0.0530446	0.000185185	20.1167	0.186925	0.200405	0.111503	0.000555556
20.6667	0.217624	0.212688	0.0837612	0.157624	0.000373514	20.9167	0.145941	0.221807	0.0770016	0.000373514	20.6833	0.267169	0.224177	0.0840415	0.147169	0.000373514	20.8667	0.239286	0.096402	0.0548476	0.216402	0.000373514	20.6833	0.193971	0.32815	0.0958457	0.20815	0.000373514	20.8833	0.242021	0.229068	0.0550819	0.000185185	20.85	0.184992	0.199177	0.114193	0.000555556
21.3833	0.215513	0.211276	0.0855652	0.155513	0.000373514	21.6333	0.14299	0.220724	0.0783273	0.000373514	21.4	0.269535	0.225782	0.0857834	0.149535	0.000373514	21.5833	0.236636	0.0947499	0.0565682	0.21475	0.000373514	21.4	0.191627	0.327987	0.098314	0.207987	0.000373514	21.6	0.23977	0.226857	0.0570991	0.000185185	21.5667	0.183032	0.196586	0.116978	0.000555556
22.1	0.21461	0.209921	0.0879971	0.15461	0.000373514	22.35	0.141707	0.220068	0.0822273	0.000373514	22.1167	0.270145	0.222641	0.0870264	0.150145	0.000373514	22.3	0.236064	0.093787	0.0579451	0.213787	0.000373514	22.1167	0.189841	0.32429	0.100493	0.20429	0.000373514	22.3167	0.237227	0.225961	0.0586379	0.000185185	22.2833	0.180726	0.195355	0.119228	0.000555556
22.8333	0.212857	0.208221	0.0905711	0.152857	0.000373514	23.0833	0.138799	0.21856	0.0841344	0.000373514	22.85	0.266718	0.222637	0.0881074	0.146718	0.000373514	23.0333	0.235324	0.0921587	0.0593635	0.212159	0.000373514	22.85	0.188038	0.322321	0.102999	0.202321	0.000373514	23.05	0.236153	0.224015	0.0607142	0.000185185	23.0167	0.180137	0.193512	0.124177	0.000555556
23.55	0.210942	0.206461	0.0917158	0.150942	0.000373514	23.8	0.136753	0.217403	0.0871209	0.000373514	23.5667	0.26556	0.220814	0.0927355	0.14556	0.000373514	23.75	0.233609	0.0907769	0.0609581	0.210777	0.000373514	23.5667	0.186211	0.320317	0.105759	0.200317	0.000373514	23.7667	0.23568	0.222982	0.0627871	0.000185185	23.7333	0.177111	0.191813	0.125265	0.000555556
24.2667	0.209542	0.205107	0.094523	0.149542	0.000373514	24.5167	0.134262	0.215968	0.0879926	0.000373514	24.2833	0.264579	0.21992	0.0952115	0.144579	0.000373514	24.4667	0.232586	0.0897672	0.0621849	0.209767	0.000373514	24.2833	0.184851	0.318487	0.109764	0.198487	0.000373514	24.4833	0.233641	0.221591	0.0642543	0.000185185	24.45	0.175998	0.189502	0.128066	0.000555556
25	0.208216	0.204106	0.0959889	0.148216	0.000373514	25.25	0.132441	0.21494	0.091573	0.000373514	25.0167	0.258409	0.215801	0.0956546	0.138409	0.000373514	25.2	0.23114	0.0882814	0.0635834	0.208281	0.000373514	25.0167	0.183039	0.315876	0.109975	0.195876	0.000373514	25.2167	0.232616	0.220577	0.066071	0.000185185	25.1833	0.17413	0.188903	0.129514	0.000555556
25.7333	0.206291	0.202268	0.0985797	0.146291	0.000373514	25.9833	0.130075	0.214002	0.0930622	0.000373514	25.75	0.261487	0.216925	0.0983745	0.141487	0.000373514	25.9333	0.230141	0.0871505	0.0650653	0.20715	0.000373514	25.75	0.182049	0.315148	0.112487	0.195148	0.000373514	25.95	0.230878	0.219197	0.067702	0.000185185	25.9167	0.17251	0.186374	0.132666	0.000555556
26.45	0.204806	0.201283	0.0998515	0.144806	0.000373514	26.7	0.127546	0.213361	0.0944028	0.000373514	26.4667	0.26017	0.214679	0.0994496	0.14017	0.000373514	26.65	0.228955	0.0858817	0.0661916	0.205882	0.000373514	26.4667	0.179848	0.314721	0.114151	0.194721	0.000373514	26.6667	0.229699	0.217428	0.0694802	0.000185185	26.6333	0.170202	0.184938	0.135223	0.000555556
27.1667	0.203729	0.199497	0.101434	0.143729	0.000373514	27.4167	0.126134	0.211599	0.0982233	0.000373514	27.1833	0.260661	0.213078	0.102113	0.140661	0.000373514	27.3667	0.227813	0.0849871	0.0675771	0.204987	0.000373514	27.1833	0.1783	0.313006	0.116367	0.193006	0.000373514	27.3833	0.22952	0.217242	0.0710997	0.000185185	27.35	0.168099	0.183267	0.136715	0.000555556
27.9	0.203016	0.198713	0.10356	0.143016	0.000373514	28.15	0.124245	0.210773	0.100437	0.000373514	27.9167	0.259903	0.212371	0.104832	0.139903	0.000373514	28.1	0.227216	0.0837921	0.068899	0.203792	0.000373514	27.9167	0.176716	0.310389	0.118267	0.190389	0.000373514	28.1167	0.227137	0.214869	0.0721207	0.000185185	28.0833	0.166599	0.181543	0.140218	0.000555556
28.6167	0.201109	0.197003	0.106108	0.141109	0.000373514	28.8667	0.122133	0.209721	0.102256	0.000373514	28.6333	0.257753	0.211792	0.10548	0.137753	0.000373514	28.8167	0.225673	0.0825178	0.0702912	0.202518	0.000373514	28.6333	0.176016	0.309605	0.120604	0.189605	0.000373514	28.8333	0.22582	0.213439	0.0744747	0.000185185	28.8	0.164539	0.1801	0.142337	0.000555556
29.35	0.199678	0.196002	0.107045	0.139678	0.000373514	29.6	0.120911	0.208772	0.10301	0.000373514	29.3667	0.255746	0.21074	0.107148	0.135746	0.000373514	29.55	0.225218	0.0812776	0.0712906	0.201278	0.000373514	29.3667	0.173248	0.30734	0.122303	0.18734	0.000373514	29.5667	0.225094	0.213377	0.0759741	0.000185185	29.5333	0.164065	0.178653	0.144363	0.000555556
30.0667	0.198027	0.194302	0.108886	0.138027	0.000373514	30.3167	0.119328	0.20763	0.104322	0.000373514	30.0833	0.252333	0.20874	0.108666	0.132333	0.000373514	30.2667	0.224565	0.0799987	0.0725443	0.199999	0.000373514	30.0833	0.172039	0.304331	0.124439	0.184331	0.000373514	30.2833	0.223092	0.212165	0.0775914	0.000185185	30.25	0.161551	0.177198	0.146256	0.000555556
30.7833	0.197068	0.192975	0.110635	0.137068	0.000373514	31.0333	0.116613	0.206893	0.106489	0.000373514	30.8	0.248973	0.204576	0.109474	0.128973	0.000373514	30.9833	0.223451	0.079077	0.0736406	0.199077	0.000373514	30.8	0.171198	0.30351	0.126299	0.18351	0.000373514	31	0.222728	0.210248	0.0789232	0.000185185	30.9667	0.160335	0.175678	0.148417	0.000555556
31.5167	0.195748	0.192779	0.112176	0.135748	0.000373514	31.7667	0.115257	0.20643	0.108852	0.000373514	31.5333	0.252387	0.20634	0.113037	0.132387	0.000373514	31.7167	0.22192	0.0780801	0.0748403	0.19808	0.000373514	31.5333	0.170665	0.303719	0.128508	0.183719	0.000373514	31.7333	0.221539	0.209975	0.0805203	0.000185185	31.7	0.159681	0.174487	0.150328	0.000555556
32.2333	0.194373	0.191342	0.11461	0.134373	0.000373514	32.4833	0.113169	0.204975	0.111191	0.000373514	32.25	0.25089	0.204207	0.113946	0.13089	0.000373514	32.4333	0.221501	0.0770797	0.0758121	0.19708	0.000373514	32.25	0.168447	0.300233	0.129872	0.180233	0.000373514	32.45	0.220403	0.208404	0.0811095	0.000185185	32.4167	0.156955	0.17338	0.153267	0.000555556
32.9667	0.192652	0.19019	0.115709	0.132652	0.000373514	33.2167	0.111882	0.204063	0.113681	0.000373514	32.9833	0.253416	0.204059	0.107915	0.133416	0.000373514	33.1667	0.220421	0.07602	0.0767597	0.19602	0.000373514	32.9833	0.1674	0.30094	0.132009	0.18094	0.000373514	33.1833	0.218972	0.207187	0.0832604	0.000185185	33.15	0.156146	0.17182	0.154266	0.000555556
33.6833	0.191815	0.188894	0.117464	0.131815	0.000373514	33.9333	0.109829	0.203189	0.115506	0.000373514	33.7	0.251427	0.203734	0.118454	0.131427	0.000373514	33.8833	0.219554	0.0750703	0.0777996	0.19507	0.000373514	33.7	0.166675	0.300489	0.133768	0.180489	0.000373514	33.9	0.217573	0.206794	0.0850645	0.000185185	33.8667	0.15509	0.170336	0.156726	0.000555556
34.4167	0.19043	0.188258	0.118886	0.13043	0.000373514	34.6667	0.108961	0.202756	0.116721	0.000373514	34.4333	0.243421	0.198792	0.119054	0.123421	0.000373514	34.6167	0.218049	0.0736827	0.0786292	0.193683	0.000373514	34.4333	0.164931	0.296258	0.13516	0.176258	0.000373514	34.6333	0.217284	0.205527	0.0865045	0.000185185	34.6	0.153623	0.168881	0.158858	0.000555556
35.1333	0.189478	0.186935	0.120554	0.129478	0.000373514	35.3833	0.107014	0.201327	0.117608	0.000373514	35.15	0.248427	0.198568	0.121912	0.128427	0.000373514	35.3333	0.217991	0.0730791	0.0799537	0.193079	0.000373514	35.15	0.163551	0.296608	0.137077	0.176608	0.000373514	35.35	0.215875	0.204101	0.0879793	0.000185185	35.3167	0.151091	0.167133	0.160719	0.000555556
35.85	0.188522	0.186101	0.1222	0.128522	0.000373514	36.1	0.105279	0.200712	0.121012	0.000373514	35.8667	0.247134	0.19752	0.1242	0.127134	0.000373514	36.05	0.216914	0.071781	0.0812396	0.191781	0.000373514	35.8667	0.161444	0.295066	0.139032	0.175066	0.000373514	36.0667	0.214104	0.2024	0.0894149	0.000185185	36.0333	0.14987	0.166179	0.162404	0.000555556
36.5833	0.187084	0.184465	0.124009	0.127084	0.000373514	36.8333	0.103942	0.199722	0.122524	0.000373514	36.6	0.245147	0.196923	0.12492	0.125147	0.000373514	36.7833	0.215902	0.0709831	0.0816499	0.190983	0.000373514	36.6	0.161403	0.295144	0.140601	0.175144	0.000373514	36.8	0.213656	0.202147	0.0906365	0.000185185	36.7667	0.149373	0.165051	0.164232	0.000555556
37.3	0.185666	0.183519	0.125418	0.125666	0.000373514	37.55	0.102065	0.19884	0.122388	0.000373514	37.3167	0.244305	0.195602	0.126817	0.124305	0.000373514	37.5	0.215205	0.0703774	0.083047	0.190377	0.000373514	37.3167	0.1594	0.292333	0.143253	0.172333	0.000373514	37.5167	0.212348	0.200298	0.0920491	0.000185185	37.4833	0.147487	0.164206	0.166351	0.000555556
38.0333	0.184765	0.183173	0.127473	0.124765	0.000373514	38.2833	0.101164	0.198441	0.124019	0.000373514	38.05	0.244617	0.19441	0.122698	0.124617	0.000373514	38.2333	0.214325	0.0693793	0.0840926	0.189379	0.000373514	38.05	0.158377	0.291123	0.14395	0.171123	0.000373514	38.25	0.210661	0.199516	0.0937511	0.000185185	38.2167	0.146064	0.16278	0.16792	0.000555556
38.75	0.18356	0.181538	0.12858	0.12356	0.000373514	39	0.0994101	0.197141	0.127179	0.000373514	38.7667	0.243921	0.19251	0.12988	0.123921	0.000373514	38.95	0.213512	0.0686307	0.0851102	0.188631	0.000373514	38.7667	0.156881	0.291701	0.145503	0.171701	0.000373514	38.9667	0.210239	0.199228	0.0942499	0.000185185	38.9333	0.144951	0.160956	0.169675	0.000555556
39.4833	0.182615	0.180818	0.131007	0.122615	0.000373514	39.7333	0.0983515	0.196512	0.126793	0.000373514	39.5	0.241661	0.191689	0.131141	0.121661	0.000373514	39.6833	0.212815	0.0677691	0.086015	0.187769	0.000373514	39.5	0.155557	0.289634	0.147339	0.169634	0.000373514	39.7	0.20934	0.199178	0.0955489	0.000185185	39.6667	0.143727	0.15983	0.171497	0.000555556
40.2	0.181233	0.179818	0.131791	0.121233	0.000373514	40.45	0.0959447	0.195453	0.130458	0.000373514	40.2167	0.24088	0.191093	0.134642	0.12088	0.000373514	40.4	0.21202	0.0668634	0.0870796	0.186863	0.000373514	40.2167	0.154495	0.28853	0.148839	0.16853	0.000373514	40.4167	0.207818	0.198819	0.0968101	0.000185185	40.3833	0.142462	0.1591	0.173431	0.000555556
40.9167	0.179723	0.178193	0.133165	0.119723	0.000373514	41.1667	0.0954778	0.194823	0.131742	0.000373514	40.9333	0.238476	0.189433	0.134894	0.118476	0.000373514	41.1167	0.211024	0.065932	0.0879066	0.185932	0.000373514	40.9333	0.154352	0.288693	0.151031	0.168693	0.000373514	41.1333	0.207022	0.197116	0.0977553	0.000185185	41.1	0.141474	0.157415	0.175286	0.000555556
41.65	0.179235	0.17741	0.134764	0.119235	0.000373514	41.9	0.0944325	0.194043	0.131751	0.000373514	41.6667	0.236767	0.188844	0.13177	0.116767	0.000373514	41.85	0.210319	0.0651958	0.0889306	0.185196	0.000373514	41.6667	0.151769	0.287807	0.152261	0.167807	0.000373514	41.8667	0.20618	0.196408	0.0998851	0.000185185	41.8333	0.139854	0.15633	0.177065	0.000555556
42.3667	0.177592	0.176531	0.136858	0.117592	0.000373514	42.6167	0.0930846	0.193457	0.13409	0.000373514	42.3833	0.236608	0.187879	0.135469	0.116608	0.000373514	42.5667	0.209481	0.0646605	0.0899483	0.184661	0.000373514	42.3833	0.152286	0.287197	0.154027	0.167197	0.000373514	42.5833	0.205035	0.195856	0.101402	0.000185185	42.55	0.138098	0.15516	0.178281	0.000555556
43.1	0.176447	0.175591	0.137438	0.116447	0.000373514	43.35	0.0920538	0.192239	0.135475	0.000373514	43.1167	0.233583	0.185915	0.139128	0.113583	0.000373514	43.3	0.20924	0.0635802	0.0905917	0.18358	0.000373514	43.1167	0.150074	0.286582	0.155515	0.166582	0.000373514	43.3167	0.204268	0.195212	0.102466	0.000185185	43.2833	0.137263	0.154762	0.179216	0.000555556
43.8167	0.17575	0.174398	0.139404	0.11575	0.000373514	44.0667	0.0900171	0.191956	0.135318	0.000373514	43.8333	0.233605	0.185574	0.142217	0.113605	0.000373514	44.0167	0.208073	0.0627641	0.0916345	0.182764	0.000373514	43.8333	0.148355	0.285343	0.156627	0.165343	0.000373514	44.0333	0.203432	0.194839	0.103987	0.000185185	44	0.137359	0.153659	0.182187	0.000555556
44.5333	0.174216	0.173652	0.140321	0.114216	0.000373514	44.7833	0.0889164	0.191141	0.138806	0.000373514	44.55	0.230931	0.1826	0.142779	0.110931	0.000373514	44.7333	0.20721	0.0621598	0.0923706	0.18216	0.000373514	44.55	0.148105	0.283668	0.158311	0.163668	0.000373514	44.75	0.202906	0.194302	0.105264	0.000185185	44.7167	0.135199	0.151982	0.183788	0.000555556
45.2667	0.173927	0.172729	0.142487	0.113927	0.000373514	45.5167	0.0872615	0.190681	0.138232	0.000373514	45.2833	0.229982	0.182079	0.144497	0.109982	0.000373514	45.4667	0.206611	0.0612311	0.0933804	0.181231	0.000373514	45.2833	0.146204	0.281371	0.160169	0.161371	0.000373514	45.4833	0.202188	0.19383	0.106541	0.000185185	45.45	0.133647	0.150846	0.185571	0.000555556
45.9833	0.172062	0.171728	0.143511	0.112062	0.000373514	46.2333	0.0863804	0.190109	0.141421	0.000373514	46	0.227509	0.181234	0.142415	0.107509	0.000373514	46.1833	0.205921	0.0604371	0.0941508	0.180437	0.000373514	46	0.145506	0.281443	0.161507	0.161443	0.000373514	46.2	0.200861	0.192846	0.107341	0.000185185	46.1667	0.133008	0.149947	0.187671	0.000555556
46.7167	0.170994	0.170632	0.144905	0.110994	0.000373514	46.9667	0.085151	0.189238	0.141331	0.000373514	46.7333	0.227044	0.179395	0.148646	0.107044	0.000373514	46.9167	0.205364	0.059843	0.0951841	0.179843	0.000373514	46.7333	0.144463	0.280586	0.162983	0.160586	0.000373514	46.9333	0.199678	0.192525	0.108201	0.000185185	46.9	0.13216	0.149062	0.188277	0.000555556
47.4333	0.170533	0.169725	0.146426	0.110533	0.000373514	47.6833	0.0844185	0.188843	0.142472	0.000373514	47.45	0.228286	0.178236	0.152369	0.108286	0.000373514	47.6333	0.204128	0.0593288	0.0958585	0.179329	0.000373514	47.45	0.143205	0.279854	0.164609	0.159854	0.000373514	47.65	0.199002	0.190689	0.109992	0.000185185	47.6167	0.13071	0.148382	0.189788	0.000555556
48.15	0.169175	0.168951	0.147365	0.109175	0.000373514	48.4	0.0830355	0.187962	0.142561	0.000373514	48.1667	0.230261	0.176565	0.154308	0.110261	0.000373514	48.35	0.203735	0.0585579	0.0968037	0.178558	0.000373514	48.1667	0.142455	0.280305	0.16614	0.160305	0.000373514	48.3667	0.19751	0.190329	0.11032	0.000185185	48.3333	0.129293	0.147192	0.190694	0.000555556
48.8833	0.168019	0.168017	0.148957	0.108019	0.000373514	49.1333	0.0819747	0.187372	0.145054	0.000373514	48.9	0.223457	0.173763	0.144904	0.103457	0.000373514	49.0833	0.203121	0.0579907	0.0975584	0.177991	0.000373514	48.9	0.140775	0.279426	0.167521	0.159426	0.000373514	49.1	0.198021	0.189621	0.112396	0.000185185	49.0667	0.128646	0.146243	0.19289	0.000555556
49.6	0.167067	0.166653	0.150379	0.107067	0.000373514	49.85	0.0810015	0.18701	0.145458	0.000373514	49.6167	0.224913	0.174907	0.14805	0.104913	0.000373514	49.8	0.201943	0.0571659	0.09836	0.177166	0.000373514	49.6167	0.139809	0.276594	0.169066	0.156594	0.000373514	49.8167	0.196561	0.18938	0.113651	0.000185185	49.7833	0.127172	0.145312	0.193951	0.000555556
50.3333	0.166472	0.166106	0.152143	0.106472	0.000373514	50.5833	0.0797081	0.186257	0.1482	0.000373514	50.35	0.223369	0.17401	0.159052	0.103369	0.000373514	50.5333	0.201645	0.0565038	0.0990808	0.176504	0.000373514	50.35	0.139276	0.274973	0.170636	0.154973	0.000373514	50.55	0.194774	0.187278	0.114202	0.000185185	50.5167	0.126467	0.14378	0.195492	0.000555556
51.05	0.166499	0.166674	0.154753	0.106499	0.000373514	51.3	0.0783524	0.185497	0.147645	0.000373514	51.0667	0.220865	0.172331	0.160917	0.100865	0.000373514	51.25	0.200994	0.0557481	0.0999406	0.175748	0.000373514	51.0667	0.138269	0.274846	0.171927	0.154846	0.000373514	51.2667	0.194971	0.186515	0.115212	0.000185185	51.2333	0.125166	0.14282	0.197339	0.000555556
51.7667	0.164171	0.164539	0.154732	0.104171	0.000373514	52.0167	0.0775171	0.185116	0.149573	0.000373514	51.7833	0.220169	0.170569	0.162288	0.100169	0.000373514	51.9667	0.200253	0.0551053	0.10081	0.175105	0.000373514	51.7833	0.136655	0.275311	0.173301	0.155311	0.000373514	51.9833	0.193652	0.186706	0.116497	0.000185185	51.95	0.124216	0.142612	0.198612	0.000555556
52.5	0.163255	0.163139	0.156125	0.103255	0.000373514	52.75	0.0771394	0.184025	0.151947	0.000373514	52.5167	0.220018	0.1697	0.165892	0.100018	0.000373514	52.7	0.199534	0.0544451	0.101497	0.174445	0.000373514	52.5167	0.136493	0.273485	0.174709	0.153485	0.000373514	52.7167	0.192912	0.186486	0.117298	0.000185185	52.6833	0.123056	0.141092	0.199935	0.000555556
53.2167	0.162212	0.162358	0.157385	0.102212	0.000373514	53.4667	0.0755938	0.183948	0.152129	0.000373514	53.2333	0.217885	0.168913	0.156921	0.0978854	0.000373514	53.4167	0.198957	0.053863	0.102374	0.173863	0.000373514	53.2333	0.134797	0.273213	0.175998	0.153213	0.000373514	53.4333	0.191702	0.186475	0.119227	0.000185185	53.4	0.122268	0.140712	0.201531	0.000555556
53.95	0.16098	0.16171	0.158489	0.10098	0.000373514	54.2	0.0747706	0.182999	0.153061	0.000373514	53.9667	0.217284	0.167933	0.167913	0.097284	0.000373514	54.15	0.198498	0.0535547	0.103242	0.173555	0.000373514	53.9667	0.133691	0.27318	0.177386	0.15318	0.000373514	54.1667	0.191161	0.185868	0.120404	0.000185185	54.1333	0.121734	0.139214	0.203113	0.000555556
54.6667	0.160263	0.160902	0.160402	0.100263	0.000373514	54.9167	0.0739417	0.182482	0.154292	0.000373514	54.6833	0.216347	0.166184	0.16928	0.0963469	0.000373514	54.8667	0.197574	0.0529957	0.103847	0.172996	0.000373514	54.6833	0.133003	0.27204	0.178848	0.15204	0.000373514	54.8833	0.190068	0.185185	0.121575	0.000185185	54.85	0.120481	0.138511	0.204185	0.000555556
55.4	0.159593	0.159593	0.16129	0.0995925	0.000373514	55.65	0.0726644	0.181661	0.155709	0.000373514	55.4	0.212893	0.165289	0.166942	0.0928926	0.000373514	55.6	0.197208	0.052356	0.104712	0.172356	0.000373514	55.4	0.132231	0.272727	0.180165	0.152727	0.000373514	55.8833	0.190068	1.18519	1.12158		55.5833	0.119529	0.138047	0.205387	0.000555556

## Sheet: VTNA (DiBAl)P7)_HBpin
Exp1						Exp 2					Exp 3						Exp 4						Exp 5						Exp 6					Exp 7
t (min)	[A] (M)	[B] (M)	[P] (M)	[A]adjusted (M)	[cat] (M)	t (min)	[A] (M)	[B] (M)	[P] (M)	[cat] (M)	t (min)	[A] (M)	[B] (M)	[P] (M)	[A]adjusted (M)	[cat] (M)	t (min)	[A] (M)	[B] (M)	[P] (M)	[B]adjusted (M)	[cat] (M)	t (min)	[A] (M)	[B] (M)	[P] (M)	[B]adjusted (M)	[cat] (M)	t (min)	[A] (M)	[B] (M)	[P] (M)	[cat] (M)	t (min)	[A] (M)	[B] (M)	[P] (M)	[cat] (M)
3.8	0.243436	0.255637	0.0173302	0.143436	0.000381282	4.13333	0.153647	0.275684	0.0085722	0.000381282	4.13333	0.371805	0.292537	0.0162597	0.171805	0.000381282	3.93333	0.231098	0.161621	0.00658734	0.263876	0.000381282	4.06667	0.225019	0.36682	0.0131747	0.239002	0.000381282	3.6	0.249319	0.270056	0.0141769	0.000190641	3.93333	0.265411	0.259334	0.0105588	0.000571924
5.26667	0.257395	0.244203	0.0189118	0.157395	0.000381282	5.6	0.160531	0.266781	0.0106179	0.000381282	5.6	0.392665	0.28452	0.0174829	0.192665	0.000381282	5.4	0.245284	0.154546	0.0070127	0.256801	0.000381282	5.53333	0.239551	0.351667	0.0140254	0.223848	0.000381282	5.2	0.263173	0.263076	0.0147883	0.000190641	5.4	0.274587	0.245444	0.0138711	0.000571924
6.7	0.253776	0.242241	0.0197715	0.153776	0.000381282	7.03333	0.152974	0.264205	0.0182092	0.000381282	7.03333	0.386089	0.283961	0.0184705	0.186089	0.000381282	6.83333	0.243033	0.154415	0.00770101	0.25667	0.000381282	6.96667	0.23505	0.351262	0.015402	0.223444	0.000381282	6.6	0.260732	0.26529	0.0185729	0.000190641	6.83333	0.26252	0.240448	0.02381	0.000571924
8.16667	0.243635	0.236114	0.0230021	0.143635	0.000381282	8.5	0.144062	0.259543	0.0279657	0.000381282	8.5	0.379479	0.280561	0.0194222	0.179479	0.000381282	8.3	0.237327	0.154604	0.0100857	0.256859	0.000381282	8.43333	0.228207	0.347435	0.0201714	0.219617	0.000381282	8	0.257562	0.265929	0.0233958	0.000190641	8.3	0.250583	0.235121	0.0342783	0.000571924
9.6	0.23857	0.227125	0.0258502	0.13857	0.000381282	9.93333	0.139575	0.256002	0.0362789	0.000381282	9.93333	0.375666	0.274101	0.02065	0.175666	0.000381282	9.73333	0.230121	0.151514	0.0159626	0.253769	0.000381282	9.86667	0.215569	0.342127	0.0319251	0.214308	0.000381282	9.4	0.254722	0.265442	0.0275531	0.000190641	9.73333	0.241814	0.228667	0.0447516	0.000571924
11.0667	0.229463	0.219721	0.0354342	0.129463	0.000381282	11.4	0.135329	0.251104	0.0427326	0.000381282	11.4	0.371013	0.261933	0.0217441	0.171013	0.000381282	11.2	0.225884	0.145661	0.0219801	0.247916	0.000381282	11.3333	0.207682	0.33327	0.0439602	0.205451	0.000381282	11	0.25271	0.264646	0.0312959	0.000190641	11.2	0.235796	0.221109	0.0527398	0.000571924
12.5	0.227203	0.213531	0.0419436	0.127203	0.000381282	12.8333	0.132148	0.247945	0.0490342	0.000381282	12.8333	0.36756	0.24969	0.0271828	0.16756	0.000381282	12.6333	0.223232	0.137302	0.026606	0.239556	0.000381282	12.7667	0.201762	0.327858	0.053212	0.200039	0.000381282	12.4	0.251884	0.263084	0.0341543	0.000190641	12.6333	0.230211	0.215052	0.0601368	0.000571924
13.9667	0.222568	0.209983	0.0493898	0.122568	0.000381282	14.3	0.128473	0.244843	0.0557453	0.000381282	14.3	0.364678	0.241344	0.0361343	0.164678	0.000381282	14.1	0.220724	0.129485	0.0306739	0.23174	0.000381282	14.2333	0.196171	0.323744	0.0613478	0.195925	0.000381282	13.8	0.252184	0.260754	0.0372773	0.000190641	14.1	0.226288	0.210715	0.067054	0.000571924
15.4	0.21818	0.204926	0.0547307	0.11818	0.000381282	15.7333	0.124953	0.241846	0.060132	0.000381282	15.7333	0.359174	0.235212	0.0444618	0.159174	0.000381282	15.5333	0.219305	0.124968	0.0344978	0.227223	0.000381282	15.6667	0.19012	0.319198	0.0689955	0.191379	0.000381282	15.2	0.251462	0.258337	0.0400034	0.000190641	15.5333	0.220038	0.205765	0.0728049	0.000571924
16.8667	0.215116	0.201647	0.0600842	0.115116	0.000381282	17.2	0.121705	0.23879	0.0656334	0.000381282	17.2	0.353965	0.228703	0.0513505	0.153965	0.000381282	17	0.217511	0.120991	0.0378047	0.223246	0.000381282	17.1333	0.185931	0.314983	0.0756094	0.187164	0.000381282	16.8	0.251127	0.255539	0.0417509	0.000190641	17	0.215274	0.201431	0.0794447	0.000571924
18.3	0.216304	0.198774	0.0643421	0.116304	0.000381282	18.6333	0.118486	0.235869	0.070622	0.000381282	18.6333	0.350469	0.223168	0.0578505	0.150469	0.000381282	18.4333	0.215231	0.117556	0.0408594	0.219811	0.000381282	18.5667	0.181783	0.31082	0.0817189	0.183002	0.000381282	18.2	0.250685	0.25218	0.0447268	0.000190641	18.4333	0.208104	0.197148	0.084813	0.000571924
19.7333	0.209296	0.195533	0.0693457	0.109296	0.000381282	20.0667	0.11562	0.232825	0.0760875	0.000381282	20.0667	0.345565	0.218718	0.0644038	0.145565	0.000381282	19.8667	0.212852	0.114707	0.0435552	0.216962	0.000381282	20	0.177906	0.306995	0.0871104	0.179176	0.000381282	19.6	0.250559	0.248037	0.0471679	0.000190641	19.8667	0.204559	0.193713	0.0906206	0.000571924
21.2	0.205299	0.192883	0.0740789	0.105299	0.000381282	21.5333	0.112441	0.230215	0.0805095	0.000381282	21.5333	0.340312	0.214187	0.0706315	0.140312	0.000381282	21.3333	0.210327	0.111185	0.0473491	0.213439	0.000381282	21.4667	0.174212	0.303362	0.0946983	0.175543	0.000381282	21	0.249231	0.243488	0.0494887	0.000190641	21.3333	0.200895	0.190173	0.0970107	0.000571924
22.6333	0.1992	0.190483	0.0789361	0.0992004	0.000381282	22.9667	0.109934	0.228646	0.0850353	0.000381282	22.9667	0.334718	0.209965	0.0755033	0.134718	0.000381282	22.7667	0.208911	0.108924	0.0497459	0.211179	0.000381282	22.9	0.170372	0.299585	0.0994917	0.171767	0.000381282	22.6	0.246258	0.238232	0.0512597	0.000190641	22.7667	0.195048	0.18669	0.101481	0.000571924
24.1	0.199129	0.188069	0.0834547	0.0991287	0.000381282	24.4333	0.107325	0.225961	0.0889154	0.000381282	24.4333	0.330444	0.205971	0.081242	0.130444	0.000381282	24.2333	0.207082	0.105971	0.0526818	0.208225	0.000381282	24.3667	0.167493	0.296359	0.105364	0.16854	0.000381282	24	0.24359	0.234139	0.0533498	0.000190641	24.2333	0.191618	0.183335	0.107237	0.000571924
25.5333	0.19416	0.185175	0.0867791	0.0941598	0.000381282	25.8667	0.10437	0.223594	0.0935675	0.000381282	25.8667	0.327177	0.202142	0.0849047	0.127177	0.000381282	25.6667	0.204827	0.103352	0.055358	0.205607	0.000381282	25.8	0.163677	0.292674	0.110716	0.164855	0.000381282	25.4	0.240431	0.230592	0.0543728	0.000190641	25.6667	0.186428	0.18011	0.112253	0.000571924
26.9667	0.188823	0.182737	0.0916484	0.0888228	0.000381282	27.3	0.102087	0.221659	0.0971867	0.000381282	27.3	0.323184	0.198945	0.0903422	0.123184	0.000381282	27.1	0.202812	0.101237	0.0582028	0.203492	0.000381282	27.2333	0.160158	0.289855	0.116406	0.162037	0.000381282	26.8	0.237854	0.228076	0.0577395	0.000190641	27.1	0.182164	0.176914	0.116653	0.000571924
28.4333	0.188258	0.181103	0.0951719	0.0882585	0.000381282	28.7667	0.0996544	0.219234	0.100592	0.000381282	28.7667	0.318809	0.19486	0.0947156	0.118809	0.000381282	28.5667	0.200654	0.0989097	0.0598794	0.201165	0.000381282	28.7	0.156429	0.287028	0.119759	0.15921	0.000381282	28.4	0.235491	0.226073	0.0600277	0.000190641	28.5667	0.180669	0.173584	0.121606	0.000571924
29.8667	0.185229	0.178381	0.0985841	0.0852293	0.000381282	30.2	0.09721	0.216586	0.105103	0.000381282	30.2	0.316357	0.191745	0.0993789	0.116357	0.000381282	30	0.199245	0.0965801	0.0632032	0.198835	0.000381282	30.1333	0.153227	0.284339	0.126406	0.15652	0.000381282	29.8	0.232651	0.223761	0.0619709	0.000190641	30	0.175911	0.170638	0.125502	0.000571924
31.3333	0.185283	0.17613	0.102183	0.0852829	0.000381282	31.6667	0.0952994	0.215113	0.108185	0.000381282	31.6667	0.312937	0.188632	0.104609	0.112937	0.000381282	31.4667	0.19704	0.0946306	0.0650682	0.196886	0.000381282	31.6	0.149655	0.281887	0.130136	0.154069	0.000381282	31.2	0.231139	0.222009	0.0638465	0.000190641	31.4667	0.172743	0.167819	0.130862	0.000571924
32.7667	0.179962	0.17367	0.10626	0.0799619	0.000381282	33.1	0.0930326	0.213505	0.112507	0.000381282	33.1	0.309316	0.185095	0.107965	0.109316	0.000381282	32.9	0.195177	0.0927268	0.0674234	0.194982	0.000381282	33.0333	0.145562	0.278378	0.134847	0.150559	0.000381282	32.6	0.228853	0.2206	0.0648623	0.000190641	32.9	0.168586	0.165338	0.133156	0.000571924
34.2	0.173703	0.171778	0.110751	0.0737029	0.000381282	34.5333	0.0910051	0.21148	0.11567	0.000381282	34.5333	0.306015	0.182002	0.112263	0.106015	0.000381282	34.3333	0.193525	0.0904885	0.0697155	0.192743	0.000381282	34.4667	0.142814	0.276611	0.139431	0.148792	0.000381282	34	0.226426	0.218416	0.0676384	0.000190641	34.3333	0.166637	0.162561	0.137641	0.000571924
35.6667	0.173417	0.168875	0.11305	0.0734169	0.000381282	36	0.0890734	0.209584	0.118594	0.000381282	36	0.303201	0.178834	0.117592	0.103201	0.000381282	35.8	0.191493	0.0886359	0.0721183	0.190891	0.000381282	35.9333	0.139494	0.274133	0.144237	0.146314	0.000381282	35.6	0.223811	0.216885	0.069395	0.000190641	35.8	0.162848	0.159578	0.141678	0.000571924
37.1	0.174325	0.166692	0.115182	0.0743248	0.000381282	37.4333	0.0872513	0.207981	0.122077	0.000381282	37.4333	0.299848	0.176529	0.120624	0.0998482	0.000381282	37.2333	0.189342	0.086914	0.074218	0.189169	0.000381282	37.3667	0.136599	0.271804	0.148436	0.143986	0.000381282	37	0.222673	0.2157	0.0714851	0.000190641	37.2333	0.160414	0.157631	0.145875	0.000571924
38.5667	0.16636	0.164858	0.120181	0.0663596	0.000381282	38.9	0.0855145	0.206278	0.1253	0.000381282	38.9	0.296624	0.173781	0.125261	0.0966242	0.000381282	38.7	0.188538	0.085166	0.0761475	0.187421	0.000381282	38.8333	0.133802	0.270157	0.152295	0.142339	0.000381282	38.4	0.220864	0.213973	0.0724179	0.000190641	38.7	0.157167	0.15467	0.149006	0.000571924
40	0.1651	0.163223	0.123942	0.0651002	0.000381282	40.3333	0.0835904	0.204851	0.128579	0.000381282	40.3333	0.293692	0.170959	0.127848	0.0936918	0.000381282	40.1333	0.186852	0.083362	0.0783385	0.185617	0.000381282	40.2667	0.130812	0.268286	0.156677	0.140467	0.000381282	39.8	0.218655	0.212348	0.0743746	0.000190641	40.1333	0.153577	0.152085	0.152361	0.000571924
41.4667	0.165862	0.160507	0.125062	0.0658616	0.000381282	41.8	0.0817236	0.202922	0.131276	0.000381282	41.8	0.291563	0.168696	0.131831	0.0915635	0.000381282	41.6	0.185293	0.0816319	0.0801857	0.183887	0.000381282	41.7333	0.128029	0.265506	0.160371	0.137687	0.000381282	41.4	0.218449	0.210283	0.0768638	0.000190641	41.6	0.152121	0.150134	0.156954	0.000571924
42.9	0.16217	0.158747	0.128956	0.06217	0.000381282	43.2333	0.0802449	0.201872	0.133999	0.000381282	43.2333	0.287837	0.165519	0.135788	0.0878374	0.000381282	43.0333	0.18428	0.0801254	0.0818415	0.18238	0.000381282	43.1667	0.125436	0.263013	0.163683	0.135194	0.000381282	42.8	0.215678	0.209243	0.0786292	0.000190641	43.0333	0.149174	0.147901	0.159003	0.000571924
44.3333	0.1581	0.156874	0.132324	0.0580999	0.000381282	44.6667	0.0781245	0.199848	0.136794	0.000381282	44.6667	0.285291	0.163405	0.139281	0.0852915	0.000381282	44.4667	0.182995	0.0783209	0.0842173	0.180576	0.000381282	44.6	0.123366	0.26135	0.168435	0.133531	0.000381282	44.2	0.21429	0.20783	0.0793219	0.000190641	44.4667	0.146479	0.14545	0.163243	0.000571924
45.8	0.160028	0.155548	0.133991	0.0600282	0.000381282	46.1333	0.076623	0.198957	0.139888	0.000381282	46.1333	0.283524	0.160852	0.142977	0.0835237	0.000381282	45.9333	0.180701	0.0767839	0.0856657	0.179039	0.000381282	46.0667	0.121189	0.259023	0.171331	0.131205	0.000381282	45.6	0.212344	0.206212	0.0814534	0.000190641	45.9333	0.143328	0.143725	0.166023	0.000571924
47.2333	0.158186	0.153697	0.136768	0.0581856	0.000381282	47.5667	0.0750575	0.196932	0.142358	0.000381282	47.5667	0.280494	0.158148	0.146565	0.0804936	0.000381282	47.3667	0.179858	0.0751219	0.087912	0.177377	0.000381282	47.5	0.118964	0.256811	0.175824	0.128992	0.000381282	47.2	0.210793	0.204633	0.0832223	0.000190641	47.3667	0.141313	0.141633	0.168964	0.000571924
48.6667	0.154645	0.15171	0.140436	0.054645	0.000381282	49	0.0734576	0.195657	0.144623	0.000381282	49	0.277983	0.155255	0.148828	0.0779826	0.000381282	48.8	0.17846	0.0738656	0.0892773	0.17612	0.000381282	48.9333	0.116737	0.254336	0.178555	0.126517	0.000381282	48.6	0.209525	0.203647	0.0846479	0.000190641	48.8	0.138792	0.139406	0.171237	0.000571924
50.1333	0.151662	0.150174	0.14417	0.0516621	0.000381282	50.4667	0.0720536	0.193743	0.147267	0.000381282	50.4667	0.275739	0.153414	0.152489	0.0757394	0.000381282	50.2667	0.177393	0.0722938	0.0920022	0.174549	0.000381282	50.4	0.114787	0.253515	0.184004	0.125697	0.000381282	50	0.207927	0.202172	0.0871754	0.000190641	50.2667	0.136397	0.137708	0.174415	0.000571924
51.6	0.150781	0.148822	0.145787	0.0507811	0.000381282	51.9333	0.0708051	0.193814	0.149923	0.000381282	51.9333	0.272643	0.151026	0.155772	0.0726434	0.000381282	51.7333	0.176182	0.0705828	0.0930516	0.172838	0.000381282	51.8667	0.113227	0.250902	0.186103	0.123083	0.000381282	51.4	0.206157	0.201114	0.0886593	0.000190641	51.7333	0.134379	0.135888	0.177516	0.000571924
53.0333	0.151651	0.14715	0.147605	0.051651	0.000381282	53.3667	0.0689089	0.191356	0.151877	0.000381282	53.3667	0.270705	0.148732	0.160004	0.0707049	0.000381282	53.1667	0.175321	0.0697971	0.094254	0.172052	0.000381282	53.3	0.110938	0.248359	0.188508	0.12054	0.000381282	53	0.204697	0.19989	0.0892693	0.000190641	53.1667	0.132034	0.133812	0.179657	0.000571924
54.4667	0.150098	0.145268	0.150023	0.050098	0.000381282	54.8	0.0679728	0.190812	0.154993	0.000381282	54.8	0.269092	0.146522	0.162022	0.0690922	0.000381282	54.6	0.174141	0.0682948	0.0961445	0.17055	0.000381282	54.7333	0.108644	0.246773	0.192289	0.118954	0.000381282	54.4	0.204011	0.198649	0.0912161	0.000190641	54.6	0.130859	0.131962	0.183193	0.000571924
55.9333	0.151118	0.144069	0.152214	0.0511181	0.000381282	56.2667	0.0662387	0.18922	0.15649	0.000381282	56.2667	0.266652	0.14392	0.164779	0.0666519	0.000381282	56.0667	0.172848	0.0667552	0.0978011	0.16901	0.000381282	56.2	0.106873	0.245437	0.195602	0.117619	0.000381282	55.8	0.201964	0.197497	0.0923119	0.000190641	56.0667	0.128041	0.130633	0.185645	0.000571924
57.3667	0.143077	0.142097	0.156305	0.0430772	0.000381282	57.7	0.0648294	0.187678	0.158389	0.000381282	57.7	0.263971	0.141964	0.167776	0.063971	0.000381282	57.5	0.172029	0.0656594	0.0995233	0.167914	0.000381282	57.6333	0.104845	0.243228	0.199047	0.115409	0.000381282	57.2	0.200227	0.195857	0.0941586	0.000190641	57.5	0.125364	0.128569	0.188031	0.000571924
58.8333	0.144649	0.140646	0.157264	0.0446494	0.000381282	59.1667	0.063933	0.186915	0.16125	0.000381282	59.1667	0.262063	0.140324	0.171535	0.0620632	0.000381282	58.9667	0.170446	0.0641391	0.100957	0.166394	0.000381282	59.1	0.102667	0.242481	0.201913	0.114662	0.000381282	58.8	0.199521	0.194793	0.0957718	0.000190641	58.9667	0.124099	0.126727	0.191371	0.000571924
60.2667	0.141132	0.139371	0.160715	0.0411317	0.000381282	60.6	0.0624896	0.186137	0.16415	0.000381282	60.6	0.260156	0.138362	0.17344	0.0601561	0.000381282	60.4	0.169608	0.0631421	0.102201	0.165397	0.000381282	60.5333	0.10055	0.24042	0.204402	0.112602	0.000381282	60.2	0.197975	0.194042	0.0979918	0.000190641	60.4	0.12147	0.125032	0.194237	0.000571924
61.7	0.138035	0.137741	0.163639	0.038035	0.000381282	62.0333	0.0612593	0.184876	0.165738	0.000381282	62.0333	0.256521	0.136243	0.176194	0.0565212	0.000381282	61.8333	0.168618	0.0621263	0.103763	0.164381	0.000381282	61.9667	0.0988311	0.239122	0.207526	0.111304	0.000381282	61.6	0.196631	0.192121	0.0988347	0.000190641	61.8333	0.119775	0.123428	0.194618	0.000571924
63.1667	0.13871	0.135775	0.165101	0.0387105	0.000381282	63.5	0.0601647	0.183844	0.167851	0.000381282	63.5	0.25622	0.13429	0.179432	0.0562198	0.000381282	63.3	0.167855	0.06119	0.105554	0.163445	0.000381282	63.4333	0.0967462	0.237447	0.211108	0.109628	0.000381282	63	0.195508	0.191662	0.101276	0.000190641	63.3	0.118179	0.122031	0.198483	0.000571924
64.6	0.134554	0.134733	0.168439	0.0345537	0.000381282	64.9333	0.0587204	0.182555	0.169387	0.000381282	64.9333	0.25404	0.132594	0.181862	0.0540399	0.000381282	64.7333	0.166724	0.0599529	0.106541	0.162208	0.000381282	64.8667	0.0949858	0.235627	0.213082	0.107808	0.000381282	64.4	0.193546	0.190048	0.101921	0.000190641	64.7333	0.11635	0.120592	0.19938	0.000571924
66.0667	0.135485	0.133544	0.169949	0.0354853	0.000381282	66.4	0.0574887	0.181866	0.172073	0.000381282	66.4	0.252603	0.130641	0.184554	0.0526031	0.000381282	66.2	0.166078	0.0583442	0.108068	0.160599	0.000381282	66.3333	0.0934244	0.234038	0.216135	0.106219	0.000381282	66	0.192859	0.18922	0.103393	0.000190641	66.2	0.115738	0.118772	0.203598	0.000571924
67.5	0.131928	0.132147	0.172593	0.031928	0.000381282	67.8333	0.0562752	0.180521	0.173961	0.000381282	67.8333	0.250098	0.128265	0.186894	0.0500978	0.000381282	67.6333	0.164468	0.0573427	0.109478	0.159598	0.000381282	67.7667	0.0914342	0.233055	0.218955	0.105236	0.000381282	67.4	0.191202	0.187842	0.104393	0.000190641	67.6333	0.1122	0.117128	0.204545	0.000571924
68.9667	0.133668	0.130741	0.174038	0.0336683	0.000381282	69.3	0.0552124	0.179533	0.174871	0.000381282	69.3	0.24749	0.126411	0.189953	0.0474903	0.000381282	69.1	0.164335	0.0563771	0.110403	0.158632	0.000381282	69.2333	0.0898917	0.230842	0.220805	0.103023	0.000381282	68.8	0.190005	0.186821	0.10578	0.000190641	69.1	0.111528	0.115827	0.207214	0.000571924
70.4	0.129398	0.129659	0.176878	0.029398	0.000381282	70.7333	0.0541081	0.178277	0.177361	0.000381282	70.7333	0.246134	0.124691	0.19229	0.046134	0.000381282	70.5333	0.163406	0.0558189	0.111981	0.158074	0.000381282	70.6667	0.0883708	0.230439	0.223962	0.10262	0.000381282	70.2	0.18853	0.185591	0.108014	0.000190641	70.5333	0.109586	0.114584	0.20981	0.000571924
71.8333	0.130022	0.128329	0.178323	0.0300219	0.000381282	72.1667	0.0533197	0.177381	0.179186	0.000381282	72.1667	0.244424	0.123368	0.195	0.0444243	0.000381282	71.9667	0.16237	0.0541732	0.112944	0.156428	0.000381282	72.1	0.0862057	0.228389	0.225887	0.100571	0.000381282	71.8	0.187484	0.184665	0.109062	0.000190641	71.9667	0.108868	0.113175	0.211431	0.000571924
73.3	0.126368	0.126909	0.180506	0.0263685	0.000381282	73.6333	0.05201	0.176026	0.181018	0.000381282	73.6333	0.24312	0.120965	0.19648	0.0431203	0.000381282	73.4333	0.161354	0.0532638	0.114544	0.155519	0.000381282	73.5667	0.0850946	0.227691	0.229087	0.0998724	0.000381282	73.2	0.186	0.183654	0.110354	0.000190641	73.4333	0.107012	0.111747	0.214005	0.000571924
74.7333	0.124516	0.124895	0.182449	0.0245161	0.000381282	75.0667	0.0510583	0.175363	0.182716	0.000381282	75.0667	0.241726	0.119608	0.198747	0.0417262	0.000381282	74.8667	0.16045	0.0522045	0.11529	0.154459	0.000381282	75	0.0832683	0.225846	0.230579	0.0980273	0.000381282	74.6	0.185036	0.18212	0.111618	0.000190641	74.8667	0.104319	0.11084	0.215508	0.000571924
76.2	0.123423	0.12395	0.185059	0.0234228	0.000381282	76.5333	0.050199	0.174097	0.184038	0.000381282	76.5333	0.239258	0.118174	0.201229	0.0392577	0.000381282	76.3333	0.159338	0.0512954	0.117181	0.15355	0.000381282	76.4667	0.0822298	0.224953	0.234362	0.0971343	0.000381282	76	0.183526	0.18152	0.112565	0.000190641	76.3333	0.102989	0.109645	0.217387	0.000571924
77.6333	0.125544	0.123143	0.185216	0.0255445	0.000381282	77.9667	0.049141	0.173657	0.185712	0.000381282	77.9667	0.237509	0.11641	0.203923	0.0375092	0.000381282	77.7667	0.158839	0.0509822	0.118512	0.153237	0.000381282	77.9	0.0807589	0.223179	0.237024	0.0953606	0.000381282	77.6	0.183056	0.18048	0.114717	0.000190641	77.7667	0.101165	0.107861	0.218417	0.000571924
79.1	0.121395	0.121682	0.187844	0.0213945	0.000381282	79.4333	0.0483573	0.172884	0.187407	0.000381282	79.4333	0.235901	0.114247	0.206326	0.0359009	0.000381282	79.2333	0.158288	0.0497585	0.119272	0.152013	0.000381282	79.3667	0.0791499	0.221941	0.238544	0.0941226	0.000381282	79	0.181294	0.180044	0.115597	0.000190641	79.2333	0.100149	0.106638	0.220831	0.000571924
80.5333	0.123427	0.120916	0.188948	0.0234275	0.000381282	80.8667	0.0473463	0.171773	0.189275	0.000381282	80.8667	0.2348	0.112621	0.208356	0.0347999	0.000381282	80.6667	0.157613	0.0489229	0.120801	0.151178	0.000381282	80.8	0.0776699	0.22068	0.241603	0.0928614	0.000381282	80.4	0.180426	0.17874	0.117625	0.000190641	80.6667	0.0987341	0.105717	0.221925	0.000571924
81.9667	0.117798	0.119432	0.192181	0.0177981	0.000381282	82.3	0.0461847	0.170879	0.190619	0.000381282	82.3	0.232085	0.111082	0.209712	0.0320846	0.000381282	82.1	0.156896	0.0475377	0.121349	0.149793	0.000381282	82.2333	0.0762836	0.219834	0.242698	0.0920158	0.000381282	81.8	0.179396	0.17762	0.117808	0.000190641	82.1	0.0970537	0.104404	0.224931	0.000571924
83.4333	0.120243	0.118637	0.19255	0.0202431	0.000381282	83.7667	0.0455034	0.170648	0.192218	0.000381282	83.7667	0.231651	0.109378	0.213545	0.0316514	0.000381282	83.5667	0.156193	0.0470599	0.122717	0.149315	0.000381282	83.7	0.0745744	0.218527	0.245433	0.0907086	0.000381282	83.4	0.178038	0.176616	0.119272	0.000190641	83.5667	0.0958957	0.103307	0.226808	0.000571924
84.8667	0.120909	0.117747	0.193372	0.0209094	0.000381282	85.2	0.0445771	0.169265	0.193434	0.000381282	85.2	0.23014	0.107934	0.214473	0.0301402	0.000381282	85	0.155093	0.0465726	0.124179	0.148827	0.000381282	85.1333	0.0737818	0.218009	0.248358	0.0901905	0.000381282	84.8	0.17758	0.175857	0.120122	0.000190641	85	0.0935369	0.102295	0.227624	0.000571924
86.3333	0.121335	0.117127	0.195452	0.0213349	0.000381282	86.6667	0.0437738	0.168559	0.195168	0.000381282	86.6667	0.227695	0.106202	0.217218	0.0276947	0.000381282	86.4667	0.154677	0.0454435	0.124846	0.147698	0.000381282	86.6	0.0723069	0.21669	0.249691	0.0888718	0.000381282	86.2	0.176133	0.174601	0.12237	0.000190641	86.4667	0.0930515	0.100984	0.230135	0.000571924
87.7667	0.112571	0.115605	0.1989	0.0125709	0.000381282	88.1	0.0428167	0.168086	0.196611	0.000381282	88.1	0.227396	0.105449	0.218766	0.0273956	0.000381282	87.9	0.154103	0.0444793	0.126513	0.146734	0.000381282	88.0333	0.0705704	0.215837	0.253026	0.0880182	0.000381282	87.6	0.175254	0.173267	0.124093	0.000190641	87.9	0.0921629	0.0999675	0.231763	0.000571924
89.2	0.113186	0.114326	0.19988	0.0131856	0.000381282	89.5333	0.0417054	0.166584	0.197501	0.000381282	89.5333	0.224346	0.104009	0.220781	0.0243464	0.000381282	89.3333	0.152785	0.0443237	0.126665	0.146579	0.000381282	89.4667	0.0695622	0.213086	0.25333	0.0852672	0.000381282	89	0.174308	0.172947	0.124162	0.000190641	89.3333	0.0912285	0.098521	0.233108	0.000571924
90.6667	0.112047	0.113958	0.201703	0.0120466	0.000381282	91	0.0411769	0.166239	0.19964	0.000381282	91	0.223637	0.102552	0.223502	0.0236367	0.000381282	90.8	0.152396	0.0435057	0.127388	0.145761	0.000381282	90.9333	0.0677019	0.21147	0.254776	0.0836513	0.000381282	90.6	0.172976	0.171595	0.125163	0.000190641	90.8	0.0894523	0.0979571	0.234215	0.000571924
92.1	0.115657	0.112605	0.202272	0.0156573	0.000381282	92.4333	0.0404602	0.165844	0.201437	0.000381282	92.4333	0.222396	0.100666	0.224039	0.0223958	0.000381282	92.2333	0.152252	0.0425784	0.128975	0.144833	0.000381282	92.3667	0.0668363	0.21066	0.257951	0.0828419	0.000381282	92	0.172351	0.170841	0.127268	0.000190641	92.2333	0.088524	0.0971056	0.237055	0.000571924
93.5667	0.109233	0.111325	0.204569	0.00923331	0.000381282	93.9	0.0396378	0.164635	0.202302	0.000381282	93.9	0.22149	0.0997385	0.226528	0.0214904	0.000381282	93.7	0.15158	0.0414836	0.129002	0.143738	0.000381282	93.8333	0.0657237	0.208587	0.258005	0.0807687	0.000381282	93.4	0.170635	0.16936	0.127892	0.000190641	93.7	0.0879003	0.0957336	0.237883	0.000571924
95	0.111102	0.110776	0.205688	0.0111022	0.000381282	95.3333	0.0388191	0.164349	0.204041	0.000381282	95.3333	0.21884	0.0987934	0.227905	0.0188398	0.000381282	95.1333	0.150611	0.0417371	0.130847	0.143992	0.000381282	95.2667	0.0647569	0.210589	0.261694	0.0827705	0.000381282	94.8	0.170001	0.168468	0.128993	0.000190641	95.1333	0.086737	0.0952523	0.239037	0.000571924
96.4333	0.105847	0.109805	0.20879	0.00584718	0.000381282	96.7667	0.0380792	0.163533	0.205285	0.000381282	96.7667	0.218866	0.0969926	0.230871	0.0188658	0.000381282	96.5667	0.150405	0.0401906	0.13155	0.142445	0.000381282	96.7	0.0630276	0.209074	0.263099	0.0812558	0.000381282	96.4	0.169175	0.167855	0.130142	0.000190641	96.5667	0.085218	0.0939106	0.240412	0.000571924
97.9	0.107935	0.108603	0.208471	0.00793487	0.000381282	98.2333	0.0375012	0.162901	0.205659	0.000381282	98.2333	0.21642	0.0962873	0.231909	0.0164201	0.000381282	98.0333	0.149805	0.0399294	0.131624	0.142184	0.000381282	98.1667	0.0616987	0.207294	0.263247	0.0794751	0.000381282	97.8	0.167786	0.166414	0.131298	0.000190641	98.0333	0.0838795	0.0925754	0.241929	0.000571924
99.3333	0.108397	0.107774	0.209354	0.00839656	0.000381282	99.6667	0.0366002	0.161986	0.207437	0.000381282	99.6667	0.216369	0.0950201	0.234491	0.0163691	0.000381282	99.4667	0.149236	0.0391617	0.133025	0.141417	0.000381282	99.6	0.06072	0.206527	0.266049	0.0787086	0.000381282	99.2	0.166886	0.165819	0.132519	0.000190641	99.4667	0.0827698	0.0921248	0.244302	0.000571924
100.8	0.106149	0.107121	0.21193	0.00614882	0.000381282	101.133	0.0359392	0.161109	0.208371	0.000381282	101.133	0.214694	0.0939817	0.235405	0.0146941	0.000381282	100.933	0.148982	0.0378283	0.134057	0.140083	0.000381282	101.067	0.06013	0.205288	0.268115	0.0774694	0.000381282	100.6	0.165597	0.164593	0.133643	0.000190641	100.933	0.0821193	0.090716	0.245486	0.000571924
102.233	0.106237	0.106082	0.212448	0.00623687	0.000381282	102.567	0.0352846	0.160921	0.210646	0.000381282	102.567	0.212997	0.0927392	0.237386	0.0129972	0.000381282	102.367	0.148185	0.0372164	0.134777	0.139471	0.000381282	102.5	0.0588032	0.203457	0.269553	0.0756384	0.000381282	102.2	0.165106	0.164362	0.134939	0.000190641	102.367	0.0819401	0.0899094	0.246797	0.000571924
103.667	0.0989438	0.104757	0.215878	-0.00105624	0.000381282	104	0.0346176	0.160677	0.211987	0.000381282	104	0.211904	0.0911303	0.239436	0.0119042	0.000381282	103.8	0.147337	0.0375549	0.136602	0.13981	0.000381282	103.933	0.057979	0.204262	0.273204	0.0764431	0.000381282	103.6	0.163935	0.163251	0.135955	0.000190641	103.8	0.0790793	0.0893027	0.24834	0.000571924
105.133	0.102568	0.103995	0.216304	0.00256781	0.000381282	105.467	0.0338549	0.159649	0.212366	0.000381282	105.467	0.210701	0.0898365	0.241028	0.0107012	0.000381282	105.267	0.146684	0.0367411	0.136994	0.138996	0.000381282	105.4	0.0566629	0.203062	0.273987	0.0752437	0.000381282	105	0.162768	0.162677	0.136793	0.000190641	105.267	0.0788597	0.0882051	0.249412	0.000571924
106.567	0.0997162	0.103621	0.218354	-0.0002838	0.000381282	106.9	0.0331274	0.158936	0.213796	0.000381282	106.9	0.209638	0.0891297	0.243333	0.00963802	0.000381282	106.7	0.146882	0.0359016	0.137225	0.138156	0.000381282	106.833	0.055496	0.200372	0.27445	0.0725534	0.000381282	106.4	0.162072	0.161282	0.138151	0.000190641	106.7	0.0779517	0.0877781	0.250604	0.000571924
108.033	0.0988949	0.102126	0.21936	-0.00110513	0.000381282	108.367	0.032751	0.158576	0.215408	0.000381282	108.367	0.207517	0.0876582	0.244142	0.00751718	0.000381282	108.167	0.145866	0.0349112	0.138384	0.137166	0.000381282	108.3	0.0542636	0.200906	0.276767	0.0730876	0.000381282	108	0.160866	0.160326	0.139378	0.000190641	108.167	0.076781	0.0867523	0.251615	0.000571924
109.467	0.0997395	0.102226	0.219962	-0.000260512	0.000381282	109.8	0.0322768	0.158431	0.216181	0.000381282	109.8	0.207311	0.0857855	0.246097	0.00731119	0.000381282	109.6	0.145571	0.0349328	0.139635	0.137188	0.000381282	109.733	0.0536179	0.201185	0.27927	0.0733669	0.000381282	109.4	0.160414	0.159871	0.140535	0.000190641	109.6	0.0758091	0.0858295	0.252777	0.000571924
110.933	0.0970537	0.10052	0.221837	-0.00294627	0.000381282	111.267	0.031441	0.157205	0.216594	0.000381282	111.267	0.206009	0.0858369	0.24721	0.00600858	0.000381282	111.067	0.145299	0.034188	0.139738	0.136443	0.000381282	111.2	0.0524017	0.199127	0.279476	0.0713081	0.000381282	110.8	0.159433		0.141718	0.000190641	111.067	0.0746395		0.254453	0.000571924
